# Supplementary material for: Effects of tube voltage, radiation dose and adaptive statistical iterative reconstruction strength level on the detection and characterization of pulmonary nodules in ultra-low-dose chest CT
Source: Cancer Imaging. 2024 Sep 15;24:123. doi: 10.1186/s40644-024-00770-z (PMC11402195; doi:10.1186/s40644-024-00770-z)
Supplement: Supplementary file 1 — Supplementary Material 1 [file 40644_2024_770_MOESM1_ESM.xlsx]

## Sheet: Sheet1
mA	PE/%	SV	重建方式	KV	扫描次数		层数			性质	CT值	长径	短径	标准CT	标准直径	平均直径
1	16.7083	40.2644	1	1	1	4	IM94	0	1	磨玻璃	-756	11.67	8.32	-800	12	9.995
1	17.125	55.4913	1	1	1	5	IM103	0	1	磨玻璃	-598.76	8.07	5.19	-800	8	6.63
1	19.2	15.1798	1	1	1	10	IM138	0	1	磨玻璃	-733.87	8.65	7.51	-800	10	8.08
1	14	8.73786	1	1	1	11	IM143	0	1	磨玻璃		4.48	4.12	-800	5	4.3
1	4.08333	13.3457	2	1	1	4	IM94	0	1	磨玻璃		12.23	10.79	-800	12	11.51
1	17	55.3846	2	1	1	5	IM103	0	1	磨玻璃	-643.43	8.08	5.2	-800	8	6.64
1	3.4	23.0947	2	1	1	10	IM138	0	1	磨玻璃	-746.83	10.66	8.66	-800	10	9.66
1	26.3	23.3333	2	1	1	11	IM143	0	1	磨玻璃		4.07	3.3	-800	5	3.685
1	3.04167	12.124	3	1	1	4	IM95	0	1	磨玻璃	-743.59	12.3	10.97	-800	12	11.635
1	11.6875	26.08	3	1	1	5	IM103	0	1	磨玻璃	-683.79	7.88	6.25	-800	8	7.065
1	4.95	19.515	3	1	1	10	IM137	0	1	磨玻璃	-745.72	10.35	8.66	-800	10	9.505
1	26.3	23.3333	3	1	1	11	IM143	0	1	磨玻璃		4.07	3.3	-800	5	3.685
1	5.70833	17.3871	4	1	1	4	IM93	0	1	磨玻璃	-707.16	12.22	10.41	-800	12	11.315
1	16	22.8856	4	1	1	5	IM103	0	1	磨玻璃	-577.56	7.41	6.03	-800	8	6.72
1	2.8	23.4483	4	1	1	10	IM137	0	1	磨玻璃	-729.08	10.74	8.7	-800	10	9.72
1	0.2	26.6968	4	1	1	11	IM143	0	1	磨玻璃		5.6	4.42	-800	5	5.01
1	10.625	26.0274	1	1	2	4	IM94	0	1	磨玻璃	-725.06	11.96	9.49	-800	12	10.725
1	17.125	58.4795	1	1	2	5	IM103	0	1	磨玻璃	-722.68	8.13	5.13	-800	8	6.63
1	20.4	41.5781	1	1	2	10	IM137	0	1	磨玻璃	-724.58	9.33	6.59	-800	10	7.96
1	0.3	8.95833	1	1	2	11	IM143	0	1	磨玻璃		5.23	4.8	-800	5	5.015
1	8.83333	17.0635	2	1	2	4	IM94	0	1	磨玻璃	-737.4	11.8	10.08	-800	12	10.94
1	6.375	24.9249	2	1	2	5	IM103	0	1	磨玻璃	-718.52	8.32	6.66	-800	8	7.49
1	11.25	6.63562	2	1	2	10	IM137	0	1	磨玻璃	-727.98	9.16	8.59	-800	10	8.875
1	6.4	16.6667	2	1	2	11	IM143	0	1	磨玻璃		5.04	4.32	-800	5	4.68
1	7.08333	16.9261	3	1	2	4	IM94	0	1	磨玻璃	-750.05	12.02	10.28	-800	12	11.15
1	0.9375	17.7198	3	1	2	5	IM102	0	1	磨玻璃	-732.88	8.57	7.28	-800	8	7.925
1	10.05	3.96825	3	1	2	10	IM137	0	1	磨玻璃	-748.64	9.17	8.82	-800	10	8.995
1	3.2	4.7619	3	1	2	11	IM143	0	1	磨玻璃		5.28	5.04	-800	5	5.16
1	15	16.7906	4	1	2	4	IM95	0	1	磨玻璃	-511.93	10.99	9.41	-800	12	10.2
1	3.8125	25.9912	4	1	2	5	IM103	0	1	磨玻璃	-703.57	8.58	6.81	-800	8	7.695
1	21	41.9602	4	1	2	10	IM137	0	1	磨玻璃	-718.22	9.27	6.53	-800	10	7.9
1	7.4	22.0624	4	1	2	11	IM143	0	1	磨玻璃		5.09	4.17	-800	5	4.63
1	4.75	22.3735	1	1	3	4	IM94	0	1	磨玻璃	-466.13	12.58	10.28	-800	12	11.43
1	19.0625	29.6099	1	1	3	5	IM103	0	1	磨玻璃	-733.24	7.31	5.64	-800	8	6.475
1	19.6	17.004	1	1	3	10	IM137	0	1	磨玻璃	-708.12	8.67	7.41	-800	10	8.04
1	4	10.5263	1	1	3	11	IM143	0	1	磨玻璃		5.04	4.56	-800	5	4.8
1	16.5	100	2	1	3	4	IM94	0	1	部分实性	-143.06	13.36	6.68	-800	12	10.02
1	11.875	12.0301	2	1	3	5	IM103	0	1	磨玻璃	-736.36	7.45	6.65	-800	8	7.05
1	22.75	27.8761	2	1	3	10	IM137	0	1	磨玻璃	-729.81	8.67	6.78	-800	10	7.725
1	7.6	8.10811	2	1	3	11	IM143	0	1	磨玻璃		4.8	4.44	-800	5	4.62
1	1.58333	33.1688	3	1	3	4	IM94	0	1	磨玻璃	-748.61	13.49	10.13	-800	12	11.81
1	13.5	19.3344	3	1	3	5	IM103	0	1	磨玻璃	-750.87	7.53	6.31	-800	8	6.92
1	21	29.6512	3	1	3	10	IM137	0	1	磨玻璃	-750.93	8.92	6.88	-800	10	7.9
1	0.8	10	3	1	3	11	IM143	0	1	磨玻璃		5.28	4.8	-800	5	5.04
1	4.5	44.8718	4	1	3	4	IM95	0	1	磨玻璃	-417.73	13.56	9.36	-800	12	11.46
1	11.25	7.9063	4	1	3	5	IM103	0	1	磨玻璃	-474.06	7.37	6.83	-800	8	7.1
1	6.6	10.464	4	1	3	10	IM137	0	1	磨玻璃	-780.32	11.19	10.13	-800	10	10.66
1	8	19.5704	4	1	3	11	IM143	0	1	磨玻璃		5.01	4.19	-800	5	4.6
1	15.7083	42.8571	1	1	4	4	IM94	0	1	磨玻璃	-720.52	11.9	8.33	-800	12	10.115
1	11.8125	33.6093	1	1	4	5	IM102	0	1	磨玻璃	722.06	8.07	6.04	-800	8	7.055
1	15.6	11	1	1	4	10	IM137	0	1	磨玻璃	-731.76	8.88	8	-800	10	8.44
1	11.2	17.6471	1	1	4	11	IM143	0	1	磨玻璃		4.8	4.08	-800	5	4.44
1	6.75	14.7793	2	1	4	4	IM94	0	1	磨玻璃	-727.53	11.96	10.42	-800	12	11.19
1	5.5	31.1927	2	1	4	5	IM102	0	1	磨玻璃	-712.38	8.58	6.54	-800	8	7.56
1	14.05	9.63415	2	1	4	10	IM137	0	1	磨玻璃	-752.31	8.99	8.2	-800	10	8.595
1	6.4	5.26316	2	1	4	11	IM143	0	1	磨玻璃		4.8	4.56	-800	5	4.68
1	16.7083	82.744	3	1	4	4	IM93	0	1	磨玻璃	-104.62	12.92	7.07	-800	12	9.995
1	10.1875	13.5215	3	1	4	5	IM103	0	1	磨玻璃	-748.08	7.64	6.73	-800	8	7.185
1	0.25	3.98773	3	1	4	10	IM137	0	1	磨玻璃	-749	10.17	9.78	-800	10	9.975
1	6.4	5.26316	3	1	4	11	IM143	0	1	磨玻璃		4.8	4.56	-800	5	4.68
1	12.9583	27.0652	4	1	4	4	IM94	0	1	磨玻璃	-705.46	11.69	9.2	-800	12	10.445
1	7.1875	5.96394	4	1	4	5	IM103	0	1	磨玻璃	-673.06	7.64	7.21	-800	8	7.425
1	15.3	17.4583	4	1	4	10	IM137	0	1	磨玻璃	-729.35	9.15	7.79	-800	10	8.47
1	15.9	8.68486	4	1	4	11	IM143	0	1	磨玻璃		4.38	4.03	-800	5	4.205
1	24.5833	56.3739	1	1	5	4	IM93	0	1	磨玻璃	-724.4	11.04	7.06	-800	12	9.05
1	8.875	13.47	1	1	5	5	IM104	0	1	磨玻璃	-738.81	7.75	6.83	-800	8	7.29
1	41.3	42.0619	1	1	5	10	IM137	0	1	磨玻璃	-698.22	6.89	4.85	-800	10	5.87
1	8.8	23.5294	1	1	5	11	IM143	0	1	磨玻璃		5.04	4.08	-800	5	4.56
1	27.3333	15.5748	2	1	5	4	IM94	0	1	磨玻璃	-743.96	9.35	8.09	-800	12	8.72
1	20.125	21.1073	2	1	5	5	IM103	1	1	磨玻璃	-744.39	7	5.78	-800	8	6.39
1	17.65	17.8571	2	1	5	10	IM137	1	1	磨玻璃	-724	8.91	7.56	-800	10	8.235
1	10.4	9.09091	2	1	5	11	IM143	0	1	磨玻璃		5.76	5.28	-800	5	5.52
1	14.7083	27.4444	3	1	5	4	IM94	0	1	磨玻璃	-749.43	11.47	9	-800	12	10.235
1	21.25	21.4411	3	1	5	5	IM103	0	1	磨玻璃	-763.12	6.91	5.69	-800	8	6.3
1	23.75	4.69799	3	1	5	10	IM137	0	1	磨玻璃	-738.14	7.8	7.45	-800	10	7.625
1	4	0	3	1	5	11	IM143	0	1	磨玻璃		4.8	4.8	-800	5	4.8
1	28.2917	12.7318	4	1	5	4	IM94	0	1	磨玻璃	-698.71	9.12	8.09	-800	12	8.605
1	16.8125	22.5753	4	1	5	5	IM103	1	1	磨玻璃	-689.62	7.33	5.98	-800	8	6.655
1	36.4	19.3103	4	1	5	10	IM137	0	1	磨玻璃	-667.1	6.92	5.8	-800	10	6.36
1	11.2	17.6471	4	1	5	11	IM143	0	1	磨玻璃		4.8	4.08	-800	5	4.44
1	12.875	25.3233	1	2	1	4	IM95	0	1	磨玻璃	-699.36	11.63	9.28	-800	12	10.455
1	25.375	9.84183	1	2	1	5	IM103	0	1	磨玻璃	-703.7	6.25	5.69	-800	8	5.97
1	37.4	51.9115	1	2	1	10	IM137	0	1	磨玻璃	-722.1	7.55	4.97	-800	10	6.26
1	1.8	16.1359	1	2	1	11	IM143	0	1	磨玻璃		5.47	4.71	-800	5	5.09
1	10.0417	19.1878	2	2	1	4	IM93	0	1	磨玻璃	-716.54	11.74	9.85	-800	12	10.795
1	15.375	27.563	2	2	1	5	IM103	0	1	磨玻璃	-717.55	7.59	5.95	-800	8	6.77
1	21.95	23	2	2	1	10	IM137	0	1	磨玻璃	-727.14	8.61	7	-800	10	7.805
1	17.1	14.2119	2	2	1	11	IM143	0	1	磨玻璃		4.42	3.87	-800	5	4.145
1	2.91667	12.9799	3	2	1	4	IM94	0	1	磨玻璃	-733.84	12.36	10.94	-800	12	11.65
1	15.3125	15.0794	3	2	1	5	IM103	0	1	磨玻璃	-736.19	7.25	6.3	-800	8	6.775
1	13	9.63855	3	2	1	10	IM137	0	1	磨玻璃	-731.81	9.1	8.3	-800	10	8.7
1	4	0	3	2	1	11	IM143	0	1	磨玻璃		4.8	4.8	-800	5	4.8
1	10.375	22.4405	4	2	1	4	IM94	0	1	磨玻璃	-686.7	11.84	9.67	-800	12	10.755
1	2.75	4.73225	4	2	1	5	IM103	0	1	磨玻璃	-669.61	8.41	8.03	-800	8	8.22
1	18.35	18.024	4	2	1	10	IM137	0	1	磨玻璃	-670.59	8.84	7.49	-800	10	8.165
1	13.2	10.6796	4	2	1	11	IM143	0	1	磨玻璃		4.56	4.12	-800	5	4.34
1	6.08333	33.3333	1	2	2	4	IM94	0	1	磨玻璃	-691.04	12.88	9.66	-800	12	11.27
1	6.625	11.0169	1	2	2	5	IM103	0	1	磨玻璃	-698.42	7.86	7.08	-800	8	7.47
1	10.7	20.4938	1	2	2	10	IM137	0	1	磨玻璃	-724.85	9.76	8.1	-800	10	8.93
1	20.1	6.99482	1	2	2	11	IM143	0	1	磨玻璃		4.13	3.86	-800	5	3.995
1	16.75	46.6667	2	2	2	4	IM95	0	1	磨玻璃	-716.13	11.88	8.1	-800	12	9.99
1	28.0625	84.1975	2	2	2	5	IM102	0	1	磨玻璃	-692.49	7.46	4.05	-800	8	5.755
1	4.55	3.73533	2	2	2	10	IM137	0	1	磨玻璃	-741.26	9.72	9.37	-800	10	9.545
1	14.5	3.08789	2	2	2	11	IM143	0	1	磨玻璃		4.34	4.21	-800	5	4.275
1	6.41667	25.2758	3	2	2	4	IM94	0	1	磨玻璃	-733.07	12.49	9.97	-800	12	11.23
1	3.6875	11.6758	3	2	2	5	IM103	0	1	磨玻璃	-727.09	8.13	7.28	-800	8	7.705
1	3.4	3.58272	3	2	2	10	IM137	0	1	磨玻璃	-745.54	9.83	9.49	-800	10	9.66
1	0.8	10	3	2	2	11	IM143	0	1	磨玻璃		5.28	4.8	-800	5	5.04
1	13.7917	46.0166	4	2	2	4	IM95	0	1	磨玻璃	-672.87	12.28	8.41	-800	12	10.345
1	4.8125	8.32298	4	2	2	5	IM103	0	1	磨玻璃	-280.73	8.72	8.05	-800	8	8.385
1	0.85	8.58325	4	2	2	10	IM137	0	1	磨玻璃	-710.35	10.5	9.67	-800	10	10.085
1	9.3	10.4408	4	2	2	11	IM143	0	1	磨玻璃		4.76	4.31	-800	5	4.535
1	5.45833	19.5143	1	2	3	4	IM94	0	1	磨玻璃	-691.43	13.78	11.53	-800	12	12.655
1	17.875	8.90302	1	2	3	5	IM104	0	1	磨玻璃	-695.79	6.85	6.29	-800	8	6.57
1	7.6	31.8695	1	2	3	10	IM137	0	1	磨玻璃	-708.37	10.51	7.97	-800	10	9.24
1	14.7	9.06863	1	2	3	11	IM143	0	1	磨玻璃		4.45	4.08	-800	5	4.265
1	1.5	10.9091	2	2	3	4	IM94	0	1	部分实性	-712.24	12.81	11.55	-800	12	12.18
1	33.1875	23.6402	2	2	3	5	IM103	0	1	磨玻璃	-721.31	5.91	4.78	-800	8	5.345
1	7	33.3752	2	2	3	10	IM137	0	1	磨玻璃	-725.98	10.63	7.97	-800	10	9.3
1	13.6	0	2	2	3	11	IM143	0	1	磨玻璃		4.32	4.32	-800	5	4.32
1	6.91667	12.2415	3	2	3	4	IM94	0	1	磨玻璃	-728.46	13.57	12.09	-800	12	12.83
1	13.3125	25.8958	3	2	3	5	IM103	0	1	磨玻璃	-730.12	7.73	6.14	-800	8	6.935
1	7.6	31.8695	3	2	3	10	IM137	0	1	磨玻璃	-733.71	10.51	7.97	-800	10	9.24
1	18.4	12.5	3	2	3	11	IM143	0	1	磨玻璃		4.32	3.84	-800	5	4.08
1	0.625	12.9464	4	2	3	4	IM94	0	1	磨玻璃	-666.84	12.65	11.2	-800	12	11.925
1	16.0625	21.6172	4	2	3	5	IM103	0	1	磨玻璃	-678.1	7.37	6.06	-800	8	6.715
1	9.15	32.3529	4	2	3	10	IM137	0	1	磨玻璃	-653.18	10.35	7.82	-800	10	9.085
1	5.7	17.4897	4	2	3	11	IM143	0	1	磨玻璃		5.71	4.86	-800	5	5.285
1	2.41667	9.29401	1	2	4	4	IM94	0	1	磨玻璃	-705.05	12.23	11.19	-800	12	11.71
1	4.3125	14.7265	1	2	4	5	IM102	0	1	磨玻璃	-696.69	8.18	7.13	-800	8	7.655
1	14.8	9.85222	1	2	4	10	IM137	0	1	磨玻璃	-714.22	8.92	8.12	-800	10	8.52
1	13.6	11.7647	1	2	4	11	IM143	0	1	磨玻璃		4.56	4.08	-800	5	4.32
1	3.04167	8.51254	2	2	4	4	IM94	0	1	磨玻璃	-718.66	12.11	11.16	-800	12	11.635
1	6.8125	24.2105	2	2	4	5	IM102	0	1	磨玻璃	-694.29	8.26	6.65	-800	8	7.455
1	12.3	7.57396	2	2	4	10	IM137	0	1	磨玻璃	-727.47	9.09	8.45	-800	10	8.77
1	4	0	2	2	4	11	IM143	0	1	磨玻璃		4.8	4.8	-800	5	4.8
1	3.625	11.426	3	2	4	4	IM93	0	1	磨玻璃	-730.87	12.19	10.94	-800	12	11.565
1	3	21.0826	3	2	4	5	IM102	0	1	磨玻璃	-722.6	8.5	7.02	-800	8	7.76
1	10.95	15.0966	3	2	4	10	IM137	0	1	磨玻璃	-741.92	9.53	8.28	-800	10	8.905
1	11.2	17.6471	3	2	4	11	IM143	0	1	磨玻璃		4.8	4.08	-800	5	4.44
1	3.625	17.7966	4	2	4	4	IM93	0	1	磨玻璃	-677.79	12.51	10.62	-800	12	11.565
1	3.0625	24.9659	4	2	4	5	IM102	0	1	磨玻璃	-580.05	9.16	7.33	-800	8	8.245
1	19.2	32.518	4	2	4	10	IM137	0	1	磨玻璃	-701.22	9.21	6.95	-800	10	8.08
1	5.7	17.4897	4	2	4	11	IM143	0	1	磨玻璃		5.71	4.86	-800	5	5.285
1	9.58333	33.0827	1	2	5	4	IM95	0	1	磨玻璃	-693.1	12.39	9.31	-800	12	10.85
1	9.625	46.0028	1	2	5	5	IM103	0	1	磨玻璃	-682.62	10.41	7.13	-800	8	8.77
1	13.55	33.3333	1	2	5	10	IM137	0	1	磨玻璃	-709.34	9.88	7.41	-800	10	8.645
1	8.8	11.1111	1	2	5	11	IM143	0	1	磨玻璃		4.8	4.32	-800	5	4.56
1	4.29167	12.4884	2	2	5	4	IM93	0	1	磨玻璃	-719.07	12.16	10.81	-800	12	11.485
1	10.5	40.8719	2	2	5	5	IM103	0	1	磨玻璃	-702.55	10.34	7.34	-800	8	8.84
1	9.1	17.7246	2	2	5	10	IM137	0	1	磨玻璃	-716.57	9.83	8.35	-800	10	9.09
1	11.5	6.7757	2	2	5	11	IM143	0	1	磨玻璃		4.57	4.28	-800	5	4.425
1	3	12.2151	3	2	5	4	IM94	0	1	磨玻璃	-727.25	12.31	10.97	-800	12	11.64
1	7.875	18.0473	3	2	5	5	IM102	0	1	磨玻璃	-721.33	7.98	6.76	-800	8	7.37
1	23.9	19.3084	3	2	5	10	IM137	0	1	磨玻璃	-744.5	8.28	6.94	-800	10	7.61
1	16	5.88235	3	2	5	11	IM143	0	1	磨玻璃		4.32	4.08	-800	5	4.2
1	3.29167	14.1144	4	2	5	4	IM93	0	1	磨玻璃	-667.12	12.37	10.84	-800	12	11.605
1	13	22.9346	4	2	5	5	IM103	0	1	磨玻璃	-613.31	9.97	8.11	-800	8	9.04
1	11.35	15.1699	4	2	5	10	IM137	0	1	磨玻璃	-683.15	9.49	8.24	-800	10	8.865
1	11.2	17.6471	4	2	5	11	IM143	0	1	磨玻璃		4.8	4.08	-800	5	4.44
1	13.6	24.0631	1	1	1	2	IM65	1	1	磨玻璃	-597.64	12.58	10.14	-630	10	11.36
1	11.5	28.9528	1	1	1	3	IM89	0	1	磨玻璃	-613.21	6.28	4.87	-630	5	5.575
1	5.70833	5.2589	1	1	1	7	IM122	1	1	磨玻璃	-614.7	13.01	12.36	-630	12	12.685
1	2.375	5.7971	1	1	1	8	IM122	1	1	磨玻璃	-625.63	8.03	7.59	-630	8	7.81
1	10.6	16.4384	2	1	1	2	IM65	1	1	磨玻璃	-599.58	11.9	10.22	-630	10	11.06
1	9.2	22.4033	2	1	1	3	IM89	0	1	磨玻璃	-614.38	6.01	4.91	-630	5	5.46
1	5.625	5.26316	2	1	1	7	IM122	1	1	磨玻璃	-623.21	13	12.35	-630	12	12.675
1	1.375	4.40415	2	1	1	8	IM122	1	1	磨玻璃	-633.59	8.06	7.72	-630	8	7.89
1	11.55	17.8711	3	1	1	2	IM65	1	1	磨玻璃	-606.65	12.07	10.24	-630	10	11.155
1	15.9	38.9691	3	1	1	3	IM89	0	1	磨玻璃		6.74	4.85	-630	5	5.795
1	6	5.16129	3	1	1	7	IM122	1	1	磨玻璃	-624.76	13.04	12.4	-630	12	12.72
1	0.875	4.38144	3	1	1	8	IM122	1	1	磨玻璃	-634.13	8.1	7.76	-630	8	7.93
1	11.3	13.0144	4	1	1	2	IM66	1	1	磨玻璃	-595.23	11.81	10.45	-630	10	11.13
1	11.5	28.0164	4	1	1	3	IM89	0	1	磨玻璃	-635.91	6.26	4.89	-630	5	5.575
1	5.66667	3.36808	4	1	1	7	IM122	1	1	磨玻璃	-597.33	12.89	12.47	-630	12	12.68
1	2.625	13.1327	4	1	1	8	IM122	1	1	磨玻璃	-620.61	8.27	7.31	-630	8	7.79
1	9.1	22.8805	1	1	2	2	IM66	1	1	磨玻璃	-576.79	12.03	9.79	-630	10	10.91
1	10.4	67.3123	1	1	2	3	IM89	0	1	磨玻璃	-639.05	6.91	4.13	-630	5	5.52
1	2.125	4.07993	1	1	2	7	IM122	1	1	磨玻璃	-621.05	12.5	12.01	-630	12	12.255
1	1.0625	1.87266	1	1	2	8	IM122	1	1	磨玻璃	-617.85	8.16	8.01	-630	8	8.085
1	9.45	20.4431	2	1	2	2	IM66	1	1	磨玻璃	-579.21	11.96	9.93	-630	10	10.945
1	11	63.0332	2	1	2	3	IM89	0	1	磨玻璃	-656.48	6.88	4.22	-630	5	5.55
1	2.875	4.72637	2	1	2	7	IM122	1	1	磨玻璃	-626.22	12.63	12.06	-630	12	12.345
1	0.0625	4.46999	2	1	2	8	IM122	1	1	磨玻璃	-626.37	8.18	7.83	-630	8	8.005
1	8.95	19.4361	3	1	2	2	IM66	1	1	磨玻璃	-585.49	11.86	9.93	-630	10	10.895
1	11.7	65.9524	3	1	2	3	IM89	0	1	磨玻璃	-466.29	6.97	4.2	-630	5	5.585
1	2.08333	6.57673	3	1	2	7	IM122	1	1	磨玻璃	-630.72	12.64	11.86	-630	12	12.25
1	0.3125	4.4586	3	1	2	8	IM122	1	1	磨玻璃	-632.34	8.2	7.85	-630	8	8.025
1	4.7	4.50644	4	1	2	2	IM64	1	1	磨玻璃	-570.52	9.74	9.32	-630	10	9.53
1	3.2	122.667	4	1	2	3	IM89	0	1	磨玻璃	-560.79	6.68	3	-630	5	4.84
1	1.45833	6.70628	4	1	2	7	IM122	1	1	磨玻璃	-605.17	12.57	11.78	-630	12	12.175
1	0.6875	5.48469	4	1	2	8	IM122	1	1	磨玻璃	-610.02	8.27	7.84	-630	8	8.055
1	4.5	22.5772	1	1	3	2	IM66	1	1	磨玻璃	-605.97	11.51	9.39	-630	10	10.45
1	8.8	51.8519	1	1	3	3	IM89	0	1	磨玻璃	-656.03	6.56	4.32	-630	5	5.44
1	2.75	6.53266	1	1	3	7	IM122	1	1	磨玻璃	-620.81	12.72	11.94	-630	12	12.33
1	2.5	5.51378	1	1	3	8	IM122	1	1	磨玻璃	-606.13	8.42	7.98	-630	8	8.2
1	3.25	24.7008	2	1	3	2	IM66	1	1	磨玻璃	-607.28	11.46	9.19	-630	10	10.325
1	9.7	47.0721	2	1	3	3	IM89	0	1	磨玻璃	-644.49	6.53	4.44	-630	5	5.485
1	4.16667	3.58306	2	1	3	7	IM122	1	1	磨玻璃	-629.83	12.72	12.28	-630	12	12.5
1	3	2.70603	2	1	3	8	IM122	1	1	磨玻璃	-613.51	8.35	8.13	-630	8	8.24
1	3.75	27.0241	3	1	3	2	IM66	1	1	磨玻璃	-606.42	11.61	9.14	-630	10	10.375
1	9.7	47.0721	3	1	3	3	IM89	0	1	磨玻璃	-671.89	6.53	4.44	-630	5	5.485
1	3.5	4.61285	3	1	3	7	IM122	1	1	磨玻璃	-632.28	12.7	12.14	-630	12	12.42
1	3	2.70603	3	1	3	8	IM122	1	1	磨玻璃	-617.94	8.35	8.13	-630	8	8.24
1	15.05	12.8585	4	1	3	2	IM64	1	1	磨玻璃	-591.99	12.2	10.81	-630	10	11.505
1	7.6	35.9649	4	1	3	3	IM89	0	1	磨玻璃	-500.9	6.2	4.56	-630	5	5.38
1	3.125	6.76692	4	1	3	7	IM122	1	1	磨玻璃	-613.83	12.78	11.97	-630	12	12.375
1	0.1875	12.6498	4	1	3	8	IM122	1	1	磨玻璃	-599.05	8.46	7.51	-630	8	7.985
1	12.9	31.8275	1	1	4	2	IM66	1	1	磨玻璃	-612.8	12.84	9.74	-630	10	11.29
1	20.6	59.3548	1	1	4	3	IM89	0	1	磨玻璃	-473.83	7.41	4.65	-630	5	6.03
1	1.91667	3.66361	1	1	4	7	IM121	1	1	磨玻璃	-617.92	12.45	12.01	-630	12	12.23
1	1.875	10.7383	1	1	4	8	IM122	1	1	磨玻璃	-603.43	8.25	7.45	-630	8	7.85
1	8	27.1293	2	1	4	2	IM65	1	1	磨玻璃	-613.56	12.09	9.51	-630	10	10.8
1	20.7	53.5714	2	1	4	3	IM89	0	1	磨玻璃	-433.35	7.31	4.76	-630	5	6.035
1	2.08333	3.65752	2	1	4	7	IM122	1	1	磨玻璃	-623.33	12.47	12.03	-630	12	12.25
1	0.9375	8.55263	2	1	4	8	IM122	1	1	磨玻璃	-611.85	8.25	7.6	-630	8	7.925
1	7.55	16.3984	3	1	4	2	IM66	1	1	磨玻璃	-614.77	11.57	9.94	-630	10	10.755
1	17	47.8814	3	1	4	3	IM89	0	1	磨玻璃	-689.65	6.98	4.72	-630	5	5.85
1	3.54167	1.70455	3	1	4	7	IM122	1	1	磨玻璃	-631.23	12.53	12.32	-630	12	12.425
1	0.9375	8.55263	3	1	4	8	IM122	1	1	磨玻璃	-621.35	8.25	7.6	-630	8	7.925
1	6.7	17.0905	4	1	4	2	IM67	0	1	磨玻璃	-602.32	11.51	9.83	-630	10	10.67
1	19.9	51.3627	4	1	4	3	IM89	0	1	磨玻璃	-397.55	7.22	4.77	-630	5	5.995
1	3.66667	2.1121	4	1	4	7	IM122	1	1	磨玻璃	-604.07	12.57	12.31	-630	12	12.44
1	1.75	5.4902	4	1	4	8	IM122	1	1	磨玻璃	-605.7	8.07	7.65	-630	8	7.86
1	5.7	17.2662	1	1	5	2	IM66	1	1	磨玻璃	-605.55	11.41	9.73	-630	10	10.57
1	2.2	16.5254	1	1	5	3	IM89	0	1	磨玻璃	-410.15	5.5	4.72	-630	5	5.11
1	4.04167	2.84322	1	1	5	7	IM121	1	1	磨玻璃	-622.53	12.66	12.31	-630	12	12.485
1	2	17.4757	1	1	5	8	IM122	1	1	磨玻璃	-613.07	8.47	7.21	-630	8	7.84
1	6.55	8.92157	2	1	5	2	IM65	1	1	磨玻璃	-608.64	11.11	10.2	-630	10	10.655
1	1.3	13.7131	2	1	5	3	IM89	0	1	磨玻璃	-454.45	5.39	4.74	-630	5	5.065
1	2.29167	1.72555	2	1	5	7	IM122	1	1	磨玻璃	-626.79	12.38	12.17	-630	12	12.275
1	1.625	14.1497	2	1	5	8	IM122	1	1	磨玻璃	-622	8.39	7.35	-630	8	7.87
1	4.4	17.9541	3	1	5	2	IM66	1	1	磨玻璃	-614.44	11.3	9.58	-630	10	10.44
1	1.3	13.7131	3	1	5	3	IM89	0	1	磨玻璃	-682.22	5.39	4.74	-630	5	5.065
1	3.70833	2.85249	3	1	5	7	IM122	1	1	磨玻璃	-630.45	12.62	12.27	-630	12	12.445
1	1.1875	12.2148	3	1	5	8	IM122	1	1	磨玻璃	-624.49	8.36	7.45	-630	8	7.905
1	2.1	6.05449	4	1	5	2	IM67	0	1	磨玻璃	-593.21	10.51	9.91	-630	10	10.21
1	23.5	34.3454	4	1	5	3	IM89	0	1	磨玻璃	-390.93	7.08	5.27	-630	5	6.175
1	6.33333	2.32378	4	1	5	7	IM122	1	1	磨玻璃	-613.35	12.61	12.91	-630	12	12.76
1	0.8125	14.7803	4	1	5	8	IM122	1	1	磨玻璃	-608.43	8.62	7.51	-630	8	8.065
1	0.7	8.1761	1	2	1	2	IM77	1	1	磨玻璃	-614.26	10.32	9.54	-630	10	9.93
1	3.1	26.0965	1	2	1	3	IM90	0	1	磨玻璃	-511.45	5.75	4.56	-630	5	5.155
1	2.29167	2.89256	1	2	1	7	IM121	1	1	磨玻璃	-611.16	12.45	12.1	-630	12	12.275
1	4.125	4.16667	1	2	1	8	IM122	1	1	磨玻璃	-616.9	8.5	8.16	-630	8	8.33
1	0.7	8.1761	2	2	1	2	IM77	1	1	磨玻璃	-628.66	10.32	9.54	-630	10	9.93
1	9.4	37.8261	2	2	1	3	IM90	0	1	磨玻璃	-417.25	6.34	4.6	-630	5	5.47
1	2.29167	2.89256	2	2	1	7	IM121	1	1	磨玻璃	-624.18	12.45	12.1	-630	12	12.275
1	4.6875	3.77129	2	2	1	8	IM122	1	1	磨玻璃	-633.11	8.53	8.22	-630	8	8.375
1	0.7	5.72012	3	2	1	2	IM77	1	1	磨玻璃	-636.11	10.35	9.79	-630	10	10.07
1	9.7	15.5206	3	2	1	3	IM90	0	1	磨玻璃	-563.18	5.88	5.09	-630	5	5.485
1	2.625	2.88303	3	2	1	7	IM121	1	1	磨玻璃	-631.92	12.49	12.14	-630	12	12.315
1	4.6875	3.77129	3	2	1	8	IM122	1	1	磨玻璃	-638.89	8.53	8.22	-630	8	8.375
1	1.15	8.5567	4	2	1	2	IM77	1	1	磨玻璃	-593.93	10.53	9.7	-630	10	10.115
1	4.45833	2.99595	4	2	1	7	IM122	1	1	磨玻璃	-597.38	12.72	12.35	-630	12	12.535
1	4.0625	2.06311	4	2	1	8	IM122	1	1	磨玻璃	-609.3	8.41	8.24	-630	8	8.325
1	0.3	4.48522	1	2	2	2	IM77	1	1	磨玻璃	-626.78	10.25	9.81	-630	10	10.03
1	1	35.1544	1	2	2	3	IM90	0	1	磨玻璃	-611.4	5.69	4.21	-630	5	4.95
1	2.875	2.87592	1	2	2	7	IM121	1	1	磨玻璃	-618.2	12.52	12.17	-630	12	12.345
1	3.75	9.86094	1	2	2	8	IM122	1	1	磨玻璃	-620.19	8.69	7.91	-630	8	8.3
1	0.9	2.20441	2	2	2	2	IM77	1	1	磨玻璃	-632.66	10.2	9.98	-630	10	10.09
1	5.8	53.717	2	2	2	3	IM90	0	1	磨玻璃	-656.15	6.41	4.17	-630	5	5.29
1	3.66667	6.47303	2	2	2	7	IM122	1	1	磨玻璃	-627.25	12.83	12.05	-630	12	12.44
1	2.5	9.9872	2	2	2	8	IM122	1	1	磨玻璃	-628.36	8.59	7.81	-630	8	8.2
1	1.1	3.42052	3	2	2	2	IM77	1	1	磨玻璃	-639.59	10.28	9.94	-630	10	10.11
1	7.8	53.6471	3	2	2	3	IM90	0	1	磨玻璃	-644.67	6.53	4.25	-630	5	5.39
1	3.75	5.78512	3	2	2	7	IM122	1	1	磨玻璃	-633.55	12.8	12.1	-630	12	12.45
1	0.6875	13.0952	3	2	2	8	IM122	1	1	磨玻璃	-635.11	8.55	7.56	-630	8	8.055
1	1.25	6.84372	4	2	2	2	IM77	1	1	磨玻璃	-603.33	10.46	9.79	-630	10	10.125
1	7.9	44.9468	4	2	2	3	IM90	0	1	磨玻璃	-498.55	5.45	3.76	-630	5	4.605
1	4.125	7.73067	4	2	2	7	IM122	1	1	磨玻璃	-602.22	12.96	12.03	-630	12	12.495
1	3.5625	11.8926	4	2	2	8	IM122	1	1	磨玻璃	-602.83	8.75	7.82	-630	8	8.285
1	1.55	6.61241	1	2	3	2	IM77	1	1	磨玻璃	-611.26	10.48	9.83	-630	10	10.155
1			1	2	3	3	IM90	0	1	磨玻璃				-630	5	#DIV/0!
1	2.375	2.89017	1	2	3	7	IM122	1	1	磨玻璃	-611.69	12.46	12.11	-630	12	12.285
1	1.375	6.36132	1	2	3	8	IM122	1	1	磨玻璃	-617.4	8.36	7.86	-630	8	8.11
1	2	6.47773	2	2	3	2	IM77	1	1	磨玻璃	-621.58	10.52	9.88	-630	10	10.2
1	8	11.4943	2	2	3	3	IM90	0	1	磨玻璃		4.85	4.35	-630	5	4.6
1	2.375	2.89017	2	2	3	7	IM122	1	1	磨玻璃	-625.8	12.46	12.11	-630	12	12.285
1	1.375	6.36132	2	2	3	8	IM122	1	1	磨玻璃	-623	8.36	7.86	-630	8	8.11
1	1.3	8.65088	3	2	3	2	IM77	1	1	磨玻璃	-627.21	10.55	9.71	-630	10	10.13
1	6.5	7.77778	3	2	3	3	IM90	0	1	磨玻璃		4.85	4.5	-630	5	4.675
1	2.625	2.88303	3	2	3	7	IM122	1	1	磨玻璃	-633.25	12.49	12.14	-630	12	12.315
1	2.3125	4.36954	3	2	3	8	IM122	1	1	磨玻璃	-631	8.36	8.01	-630	8	8.185
1	0.65	3.74494	4	2	3	2	IM77	1	1	磨玻璃	-600.65	10.25	9.88	-630	10	10.065
1	2.6	12.6638	4	2	3	3	IM90	0	1	磨玻璃	-536.56	5.16	4.58	-630	5	4.87
1	1.54167	4.96215	4	2	3	7	IM122	1	1	磨玻璃	-598.15	12.48	11.89	-630	12	12.185
1	0.0625	7.6524	4	2	3	8	IM122	1	1	磨玻璃	-586.64	8.3	7.71	-630	8	8.005
1	0.35	3.57508	1	2	4	2	IM78	1	1	磨玻璃	-628.48	10.14	9.79	-630	10	9.965
1	8	11.4943	1	2	4	3	IM90	0	1	磨玻璃		4.85	4.35	-630	5	4.6
1	4.41667	1.77134	1	2	4	7	IM122	1	1	磨玻璃	-622.81	12.64	12.42	-630	12	12.53
1	2.5	1.72202	1	2	4	8	IM122	1	1	磨玻璃	-604.83	8.27	8.13	-630	8	8.2
1	0.35	3.57508	2	2	4	2	IM76	1	1	磨玻璃	-640.94	10.14	9.79	-630	10	9.965
1	1.6	16.6311	2	2	4	3	IM90	0	1	磨玻璃	-663.39	5.47	4.69	-630	5	5.08
1	4.41667	1.77134	2	2	4	7	IM122	1	1	磨玻璃	-630.67	12.64	12.42	-630	12	12.53
1	2.5	1.72202	2	2	4	8	IM122	1	1	磨玻璃	-611.22	8.27	8.13	-630	8	8.2
1	0.35	3.57508	3	2	4	2	IM76	1	1	磨玻璃	-650.41	10.14	9.79	-630	10	9.965
1	2.2	16.5254	3	2	4	3	IM90	0	1	磨玻璃	-677.63	5.5	4.72	-630	5	5.11
1	4.625	1.68675	3	2	4	7	IM122	1	1	磨玻璃	-634.58	12.66	12.45	-630	12	12.555
1	1.9375	4.38596	3	2	4	8	IM122	1	1	磨玻璃	-617.38	8.33	7.98	-630	8	8.155
1	0.4	4.30769	4	2	4	2	IM77	1	1	磨玻璃	-604.31	10.17	9.75	-630	10	9.96
1	1.5	7.56646	4	2	4	3	IM90	0	1	磨玻璃	-621.13	5.26	4.89	-630	5	5.075
1	4.75	2.09003	4	2	4	7	IM122	1	1	磨玻璃	-612.35	12.7	12.44	-630	12	12.57
1	1.5	5.30973	4	2	4	8	IM122	1	1	磨玻璃	-580.54	8.33	7.91	-630	8	8.12
1	2.7	7.89474	1	2	5	2	IM77	1	1	磨玻璃	-634.29	10.66	9.88	-630	10	10.27
1	0.2	14.1631	1	2	5	3	IM90	0	1	磨玻璃	-629.81	5.32	4.66	-630	5	4.99
1	4.41667	2.75081	1	2	5	7	IM122	1	1	磨玻璃	-617.08	12.7	12.36	-630	12	12.53
1	0.75	10.4439	1	2	5	8	IM122	1	1	磨玻璃	-608.22	8.46	7.66	-630	8	8.06
1	2.5	8.55615	2	2	5	2	IM78	1	1	磨玻璃	-642.93	10.15	9.35	-630	10	9.75
1	2.9	21.6895	2	2	5	3	IM90	0	1	磨玻璃	-616.6	5.33	4.38	-630	5	4.855
1	2.29167	9.64987	2	2	5	7	IM121	1	1	磨玻璃	-624.6	12.84	11.71	-630	12	12.275
1	0.75	10.4439	2	2	5	8	IM122	1	1	磨玻璃	-618.28	8.46	7.66	-630	8	8.06
1	1.8	5.87002	3	2	5	2	IM76	1	1	磨玻璃	-647.79	10.1	9.54	-630	10	9.82
1	5.2	14.4796	3	2	5	3	IM90	0	1	磨玻璃	-629.33	5.06	4.42	-630	5	4.74
1	2.5	7.77027	3	2	5	7	IM121	1	1	磨玻璃	-630.01	12.76	11.84	-630	12	12.3
1	0.75	12.5837	3	2	5	8	IM122	1	1	磨玻璃	-626.65	8.41	7.47	-630	8	7.94
1	1.95	6.79513	4	2	5	2	IM77	1	1	磨玻璃	-607.83	10.53	9.86	-630	10	10.195
1	13.4	25.8964	4	2	5	3	IM90	0	1	磨玻璃		6.32	5.02	-630	5	5.67
1	3.04167	3.03777	4	2	5	7	IM122	1	1	磨玻璃	-599	12.55	12.18	-630	12	12.365
1	0.125	9.96068	4	2	5	8	IM122	1	1	磨玻璃	-596.75	8.39	7.63	-630	8	8.01
1	4.05	11.4837	1	1	1	1	IM57	1	1	实性	148.02	10.97	9.84	100	10	10.405
1	4.7	14.6396	1	1	1	6	IM117	1	1	实性	161.8	5.09	4.44	100	5	4.765
1	0.333333	6.87285	1	1	1	9	IM137	1	1	实性	151.19	12.44	11.64	100	12	12.04
1	8.0625	26.6055	1	1	1	12	IM152	1	1	实性	148.79	9.66	7.63	100	8	8.645
1	4.05	11.4837	2	1	1	1	IM57	1	1	实性	147.71	10.97	9.84	100	10	10.405
1	3.4	10	2	1	1	6	IM117	1	1	实性	185.56	5.06	4.6	100	5	4.83
1	1.375	6.71198	2	1	1	9	IM137	1	1	实性	150.82	12.56	11.77	100	12	12.165
1	8.625	23.3933	2	1	1	12	IM152	1	1	实性	147.58	9.6	7.78	100	8	8.69
1	2.7	7.89474	3	1	1	1	IM56	1	1	实性	152.18	10.66	9.88	100	10	10.27
1	4.9	10.8647	3	1	1	6	IM117	1	1	实性	184.85	5	4.51	100	5	4.755
1	1.375	6.71198	3	1	1	9	IM137	1	1	实性	150.85	12.56	11.77	100	12	12.165
1	8.625	23.3933	3	1	1	12	IM152	1	1	实性	144.33	9.6	7.78	100	8	8.69
1	2.75	4.27435	4	1	1	1	IM56	1	1	实性	155.6	10.49	10.06	100	10	10.275
1	0.5	5.57851	4	1	1	6	IM117	1	1	实性	187.78	5.11	4.84	100	5	4.975
1	3.70833	9.86509	4	1	1	9	IM136	1	1	实性	152.4	13.03	11.86	100	12	12.445
1	3.4375	4.90716	4	1	1	12	IM151	1	1	实性	134.31	7.91	7.54	100	8	7.725
1	6.6	21.3915	1	1	2	1	IM56	1	1	实性	127.05	11.69	9.63	100	10	10.66
1	5.4	4.26357	1	1	2	6	IM117	1	1	实性	136.45	5.38	5.16	100	5	5.27
1	1.41667	6.81818	1	1	2	9	IM136	1	1	实性	157.62	12.22	11.44	100	12	11.83
1	7.9375	24.5774	1	1	2	12	IM151	1	1	实性	149.99	9.58	7.69	100	8	8.635
1	2.1	11.3872	2	1	2	1	IM56	1	1	实性	127.63	10.76	9.66	100	10	10.21
1	5.4	4.26357	2	1	2	6	IM117	1	1	实性	137.03	5.38	5.16	100	5	5.27
1	3.70833	9.15966	2	1	2	9	IM137	1	1	实性	155.23	12.99	11.9	100	12	12.445
1	7.9375	22.5515	2	1	2	12	IM152	1	1	实性	149.19	9.51	7.76	100	8	8.635
1	0.7	9.13811	3	1	2	1	IM56	1	1	实性	128.83	10.51	9.63	100	10	10.07
1	4.7	4.09357	3	1	2	6	IM117	1	1	实性	137.61	5.34	5.13	100	5	5.235
1	2.95833	6.60535	3	1	2	9	IM137	1	1	实性	154.99	12.75	11.96	100	12	12.355
1	7.75	21.5938	3	1	2	12	IM152	1	1	实性	145.22	9.46	7.78	100	8	8.62
1	11.5	27.551	4	1	2	1	IM56	1	1	实性	127.71	12.5	9.8	100	10	11.15
1	8.5	5.10397	4	1	2	6	IM117	1	1	实性	127.75	5.56	5.29	100	5	5.425
1	2.25	8.31919	4	1	2	9	IM137	1	1	实性	152.46	12.76	11.78	100	12	12.27
1	1.75	7.93651	4	1	2	12	IM151	1	1	实性	147.1	8.16	7.56	100	8	7.86
1	4.65	15.1079	1	1	3	1	IM56	1	1	实性	134.3	11.2	9.73	100	10	10.465
1	1.5	7.14286	1	1	3	6	IM117	1	1	实性	214.76	5.25	4.9	100	5	5.075
1	2.79167	6.61642	1	1	3	9	IM136	1	1	实性	170.58	12.73	11.94	100	12	12.335
1	2	9.34579	1	1	3	12	IM151	1	1	实性	149.14	8.19	7.49	100	8	7.84
1	3.45	12.8601	2	1	3	1	IM56	1	1	实性	135.95	10.97	9.72	100	10	10.345
1	1.5	7.14286	2	1	3	6	IM117	1	1	实性	211.88	5.25	4.9	100	5	5.075
1	2.5	5.34224	2	1	3	9	IM137	1	1	实性	170.06	12.62	11.98	100	12	12.3
1	7.5625	18.9567	2	1	3	12	IM152	1	1	实性	157.14	9.35	7.86	100	8	8.605
1	3.95	7.9	3	1	3	1	IM56	1	1	实性	136.9	10.79	10	100	10	10.395
1	1.5	7.14286	3	1	3	6	IM117	1	1	实性	204.37	5.25	4.9	100	5	5.075
1	2.25	5.18395	3	1	3	9	IM137	1	1	实性	169.58	12.58	11.96	100	12	12.27
1	6.875	18.9501	3	1	3	12	IM152	1	1	实性	156.3	9.29	7.81	100	8	8.55
1	5.8	9.50495	4	1	3	1	IM56	1	1	实性	142.06	11.06	10.1	100	10	10.58
1	4.1	5.32544	4	1	3	6	IM117	1	1	实性	227	5.34	5.07	100	5	5.205
1	4.125	3.00569	4	1	3	9	IM137	1	1	实性	171.06	12.68	12.31	100	12	12.495
1	2.625	7.18085	4	1	3	12	IM151	1	1	实性	152.39	8.06	7.52	100	8	7.79
1	4.9	6.90335	1	1	4	1	IM57	1	1	实性	156.13	10.84	10.14	100	10	10.49
1	2.1	21.4932	1	1	4	6	IM117	1	1	实性	198.12	5.37	4.42	100	5	4.895
1	0.916667	6.83177	1	1	4	9	IM137	1	1	实性	153.39	12.51	11.71	100	12	12.11
1	0.0625	6.31443	1	1	4	12	IM152	1	1	实性	155.97	8.25	7.76	100	8	8.005
1	4.5	6.93069	2	1	4	1	IM57	1	1	部分实性	156.19	10.8	10.1	100	10	10.45
1	2.5	21.5909	2	1	4	6	IM117	1	1	实性	196.29	5.35	4.4	100	5	4.875
1	1.16667	6.81431	2	1	4	9	IM137	1	1	实性	152.88	12.54	11.74	100	12	12.14
1	0.0625	6.31443	2	1	4	12	IM152	1	1	实性	154.84	8.25	7.76	100	8	8.005
1	4	7.79221	3	1	4	1	IM56	1	1	部分实性	156.04	10.79	10.01	100	10	10.4
1	2.5	21.5909	3	1	4	6	IM117	1	1	实性	194.44	5.35	4.4	100	5	4.875
1	1	5.42373	3	1	4	9	IM137	1	1	实性	152.9	12.44	11.8	100	12	12.12
1	0.0625	6.31443	3	1	4	12	IM152	1	1	实性	156.28	8.25	7.76	100	8	8.005
1	4.65	2.54717	4	1	4	1	IM56	1	1	实性	161.73	10.33	10.6	100	10	10.465
1	1	12.6316	4	1	4	6	IM117	1	1	实性	178.82	5.35	4.75	100	5	5.05
1	0.791667	4.82642	4	1	4	9	IM137	1	1	实性	151.12	12.38	11.81	100	12	12.095
1	4.5	9.60219	4	1	4	12	IM151	1	1	实性	157.65	7.99	7.29	100	8	7.64
1	6.15	8.95669	1	1	5	1	IM57	1	1	实性	141.87	11.07	10.16	100	10	10.615
1	2	9.01639	1	1	5	6	IM117	1	1	实性	178	5.32	4.88	100	5	5.1
1	2.625	6.45432	1	1	5	9	IM137	1	1	实性	160.79	12.7	11.93	100	12	12.315
1	8.8125	21.5013	1	1	5	912	IM152	1	1	实性	136.38	9.55	7.86	100	8	8.705
1	5.35	9.02778	2	1	5	1	IM57	1	1	实性	142.62	10.99	10.08	100	10	10.535
1	2	9.01639	2	1	5	6	IM117	1	1	实性	178.6	5.32	4.88	100	5	5.1
1	1.875	7.90816	2	1	5	9	IM137	1	1	实性	160.6	12.69	11.76	100	12	12.225
1	8.8125	21.5013	2	1	5	12	IM152	0	1	实性	136.95	9.55	7.86	100	8	8.705
1	4.9	6.90335	3	1	5	1	IM56	1	1	实性	144.75	10.84	10.14	100	10	10.49
1	11.8	9.54003	3	1	5	6	IM117	1	1	实性	178.4	5.31	5.87	100	5	5.59
1	1.91667	7.9932	3	1	5	9	IM137	1	1	实性	160.54	12.7	11.76	100	12	12.23
1	7.875	19.5929	3	1	5	12	IM152	1	1	实性	139.42	9.4	7.86	100	8	8.63
1	1.15	2.70541	4	1	5	1	IM56	1	1	实性	152.11	10.25	9.98	100	10	10.115
1	0.2	8.75	4	1	5	6	IM117	1	1	实性	184.44	5.22	4.8	100	5	5.01
1	3.91667	1.45396	4	1	5	9	IM137	1	1	实性	163.21	12.56	12.38	100	12	12.47
1	0.4375	7.96345	4	1	5	12	IM151	1	1	实性	134.4	8.27	7.66	100	8	7.965
1	3.2	7.02106	1	2	1	1	IM56	1	1	实性	118.8	10.67	9.97	100	10	10.32
1	0.1	4.29448	1	2	1	6	IM117	1	1	实性	195.47	5.1	4.89	100	5	4.995
1	2.16667	7.97286	1	2	1	9	IM137	1	1	实性	134.15	12.73	11.79	100	12	12.26
1	0.1875	4.48143	1	2	1	12	IM151	1	1	实性	129.56	8.16	7.81	100	8	7.985
1	3.2	7.02106	2	2	1	1	IM56	1	1	实性	120.24	10.67	9.97	100	10	10.32
1	0.5	3.06122	2	2	1	6	IM117	1	1	实性	196.05	5.05	4.9	100	5	4.975
1	1.58333	5.39174	2	2	1	9	IM136	1	1	实性	134.18	12.51	11.87	100	12	12.19
1	0.5625	4.49871	2	2	1	12	IM151	1	1	实性	129.44	8.13	7.78	100	8	7.955
1	3	5.58882	3	2	1	1	IM56	1	1	实性	121.67	10.58	10.02	100	10	10.3
1	0.8	4.53608	3	2	1	6	IM117	1	1	实性	196.58	5.07	4.85	100	5	4.96
1	1.20833	8.14053	3	2	1	9	IM136	1	1	实性	134.48	12.62	11.67	100	12	12.145
1	0.5625	4.49871	3	2	1	12	IM151	1	1	实性	129.71	8.13	7.78	100	8	7.955
1	2.25	4.09182	4	2	1	1	IM56	1	1	实性	127.56	10.43	10.02	100	10	10.225
1	1.6	5.25253	4	2	1	6	IM117	1	1	实性	156.67	5.21	4.95	100	5	5.08
1	2.25	2.97767	4	2	1	9	IM136	1	1	实性	131.44	12.45	12.09	100	12	12.27
1	0.4375	2.13836	4	2	1	12	IM151	1	1	实性	126.16	8.12	7.95	100	8	8.035
1	1.65	9.37178	1	2	2	1	IM56	1	1	实性	124.85	10.62	9.71	100	10	10.165
1	2.7	7.05645	1	2	2	6	IM117	1	1	实性	203.07	5.31	4.96	100	5	5.135
1	1.125	2.92642	1	2	2	9	IM137	1	1	实性	123.98	12.31	11.96	100	12	12.135
1	0.25	1.76991	1	2	2	12	IM151	1	1	实性	133.01	8.05	7.91	100	8	7.98
1	1.65	9.37178	2	2	2	1	IM56	1	1	实性	124.92	10.62	9.71	100	10	10.165
1	2.7	7.05645	2	2	2	6	IM117	1	1	实性	202.8	5.31	4.96	100	5	5.135
1	1.125	2.92642	2	2	2	9	IM137	1	1	实性	125.07	12.31	11.96	100	12	12.135
1	0.25	1.76991	2	2	2	12	IM151	1	1	实性	134.37	8.05	7.91	100	8	7.98
1	1.8	7.96731	3	2	2	1	IM56	1	1	实性	125.06	10.57	9.79	100	10	10.18
1	2.7	7.05645	3	2	2	6	IM117	1	1	实性	151.79	5.31	4.96	100	5	5.135
1	0.708333	2.93871	3	2	2	9	IM137	1	1	实性	129.08	12.26	11.91	100	12	12.085
1	1.5	4.40986	3	2	2	12	IM151	1	1	实性	131.61	8.05	7.71	100	8	7.88
1	1.15	4.13724	4	2	2	1	IM56	1	1	实性	120.67	10.32	9.91	100	10	10.115
1	2.8	5.18962	4	2	2	6	IM117	1	1	实性	153.09	5.27	5.01	100	5	5.14
1	1.79167	1.40148	4	2	2	9	IM137	1	1	实性	122.25	12.3	12.13	100	12	12.215
1	2.375	2.33161	4	2	2	12	IM151	1	1	实性	135.52	7.9	7.72	100	8	7.81
1	4.15	9.55734	1	2	3	1	IM56	1	1	实性	120.95	10.89	9.94	100	10	10.415
1	2.1	10.5376	1	2	3	6	IM117	1	1	实性	119.75	5.14	4.65	100	5	4.895
1	3.75	10.6599	1	2	3	9	IM137	1	1	实性	122.65	13.08	11.82	100	12	12.45
1	4.6875	15.2956	1	2	3	12	IM151	1	1	实性	152.95	8.97	7.78	100	8	8.375
1	4.45	9.52859	2	2	3	1	IM56	1	1	实性	121.86	10.92	9.97	100	10	10.445
1	2.1	10.5376	2	2	3	6	IM117	1	1	实性	124.56	5.14	4.65	100	5	4.895
1	3.58333	10.678	2	2	3	9	IM137	1	1	实性	122.63	13.06	11.8	100	12	12.43
1	3.3125	16.9291	2	2	3	12	IM151	1	1	实性	150.49	8.91	7.62	100	8	8.265
1	3.4	11.236	3	2	3	1	IM56	1	1	实性	122.45	10.89	9.79	100	10	10.34
1	2.1	10.5376	3	2	3	6	IM117	1	1	实性	129.5	5.14	4.65	100	5	4.895
1	2.66667	9.34579	3	2	3	9	IM137	1	1	实性	122.16	12.87	11.77	100	12	12.32
1	1.5625	12.9751	3	2	3	12	IM151	1	1	实性	147.69	8.62	7.63	100	8	8.125
1	4.05	9.35614	4	2	3	1	IM56	1	1	实性	124.57	10.87	9.94	100	10	10.405
1	1.4	5.41667	4	2	3	6	IM117	1	1	实性	23.75	5.06	4.8	100	5	4.93
1	4.375	9.44816	4	2	3	9	IM137	1	1	实性	118.19	13.09	11.96	100	12	12.525
1	0.5625	4.7619	4	2	3	12	IM151	1	1	实性	153.94	8.14	7.77	100	8	7.955
1	0.05	6.71488	1	2	4	1	IM56	1	1	实性	131.91	10.33	9.68	100	10	10.005
1	0.1	10.2941	1	2	4	6	IM117	1	1	实性	193.68	5.25	4.76	100	5	5.005
1	3.08333	7.89916	1	2	4	9	IM137	1	1	实性	128.02	12.84	11.9	100	12	12.37
1	2.25	8.93997	1	2	4	12	IM151	1	1	实性	121.22	8.53	7.83	100	8	8.18
1	1.05	3.52467	2	2	4	1	IM56	1	1	实性	131.85	10.28	9.93	100	10	10.105
1	0.1	10.2941	2	2	4	6	IM117	1	1	实性	195.84	5.25	4.76	100	5	5.005
1	3	7.9058	2	2	4	9	IM137	1	1	实性	128.68	12.83	11.89	100	12	12.36
1	2.375	7.07965	2	2	4	12	IM151	1	1	实性	120.57	8.47	7.91	100	8	8.19
1	0.3	4.48522	3	2	4	1	IM56	1	1	实性	131.6	10.25	9.81	100	10	10.03
1	0.1	10.2941	3	2	4	6	IM117	1	1	实性	197.68	5.25	4.76	100	5	5.005
1	2.25	5.18395	3	2	4	9	IM137	1	1	实性	130.65	12.58	11.96	100	12	12.27
1	1.375	9.02062	3	2	4	12	IM151	1	1	实性	119.71	8.46	7.76	100	8	8.11
1	1.75	4.11234	4	2	4	1	IM56	1	1	实性	131.64	10.38	9.97	100	10	10.175
1	1.9	8.7234	4	2	4	6	IM117	1	1	实性	172.18	5.11	4.7	100	5	4.905
1	1.83333	7.82313	4	2	4	9	IM137	1	1	实性	128.42	12.68	11.76	100	12	12.22
1	1.5625	8.60077	4	2	4	12	IM151	1	1	实性	115.11	8.46	7.79	100	8	8.125
1	3.85	5.64356	1	2	5	1	IM56	1	1	实性	123.14	10.67	10.1	100	10	10.385
1	0.3	7.27651	1	2	5	6	IM117	1	1	实性	224.47	5.16	4.81	100	5	4.985
1	1.75	3.83973	1	2	5	9	IM137	1	1	实性	130.51	12.44	11.98	100	12	12.21
1	0.75	6.50195	1	2	5	12	IM151	1	1	实性	118.98	8.19	7.69	100	8	7.94
1	3.85	5.64356	2	2	5	1	IM56	1	1	实性	123.44	10.67	10.1	100	10	10.385
1	0.3	7.27651	2	2	5	6	IM117	1	1	实性	224.06	5.16	4.81	100	5	4.985
1	1.58333	3.84615	2	2	5	9	IM137	1	1	实性	130.45	12.42	11.96	100	12	12.19
1	0.75	6.50195	2	2	5	12	IM151	1	1	实性	119.39	8.19	7.69	100	8	7.94
1	4.65	3.40136	3	2	5	1	IM56	1	1	实性	123.84	10.64	10.29	100	10	10.465
1	2.4	12.1739	3	2	5	6	IM117	1	1	实性	223.41	5.16	4.6	100	5	4.88
1	1.58333	3.84615	3	2	5	9	IM135	1	1	实性	130.89	12.42	11.96	100	12	12.19
1	1.5	6.55308	3	2	5	12	IM151	1	1	实性	118.03	8.13	7.63	100	8	7.88
1	5.45	3.96518	4	2	5	1	IM56	1	1	实性	125.33	10.75	10.34	100	10	10.545
1	2.3	11.4719	4	2	5	6	IM117	1	1	实性	126.91	5.15	4.62	100	5	4.885
1	1.83333	4.86169	4	2	5	9	IM137	1	1	实性	127.95	12.51	11.93	100	12	12.22
1	0.5	6.75325	4	2	5	12	IM151	1	1	实性	129.68	8.22	7.7	100	8	7.96
1		#DIV/0!	4	2	1	3	IM90	0	1
2	8.54167	21.9414	1	1	1	4	IM94	0	1	磨玻璃	-737.68	12.06	9.89	-800	12	10.975
2	1.1875	10.2597	1	1	1	5	IM102	1	1	磨玻璃	-746.03	8.49	7.7	-800	8	8.095
2	11.5	17.7122	1	1	1	10	IM137	0	1	磨玻璃	-736.45	9.57	8.13	-800	10	8.85
2	10.7	2.49433	1	1	1	11	IM143	0	1	磨玻璃		4.52	4.41	-800	5	4.465
2	13.6667	34.9206	2	1	1	4	IM93	0	1	磨玻璃	-743.24	11.9	8.82	-800	12	10.36
2	0.625	2.77078	2	1	1	5	IM102	0	1	磨玻璃	-754.26	8.16	7.94	-800	8	8.05
2	7.85	5.46265	2	1	1	10	IM137	1	1	磨玻璃	-744.61	9.46	8.97	-800	10	9.215
2	20.7	17.2603	2	1	1	11	IM143	0	1	磨玻璃		4.28	3.65	-800	5	3.965
2	4.33333	14.3791	3	1	1	4	IM94	0	1	磨玻璃	-758.96	12.25	10.71	-800	12	11.48
2	4.5	8.73908	3	1	1	5	IM102	1	1	磨玻璃	-763.87	8.71	8.01	-800	8	8.36
2	4.4	3.1881	3	1	1	10	IM137	0	1	磨玻璃	-760.11	9.71	9.41	-800	10	9.56
2	17.6	12.3711	3	1	1	11	IM143	0	1	磨玻璃		4.36	3.88	-800	5	4.12
2	9.04167	22.0753	4	1	1	4	IM94	0	1	磨玻璃	-734.38	12	9.83	-800	12	10.915
2	5.9375	27.5168	4	1	1	5	IM102	0	1	磨玻璃	-725.36	9.5	7.45	-800	8	8.475
2	6.2	16.129	4	1	1	10	IM136	0	1	磨玻璃		10.08	8.68	-800	10	9.38
2	6.4	8	4	1	1	11	IM143	0	1	磨玻璃		4.86	4.5	-800	5	4.68
2	13.2917	33.0347	1	1	2	4	IM95	0	1	磨玻璃	-723.86	11.88	8.93	-800	12	10.405
2	14.125	17.4051	1	1	2	5	IM101	1	1	磨玻璃	-738.31	7.42	6.32	-800	8	6.87
2	5.35	7.1116	1	1	2	10	IM137	0	1	磨玻璃	-740.29	9.79	9.14	-800	10	9.465
2	21.6	14.7945	1	1	2	11	IM143	0	1	磨玻璃		4.19	3.65	-800	5	3.92
2	12.375	32.1192	2	1	2	4	IM95	0	1	磨玻璃	-738.78	11.97	9.06	-800	12	10.515
2	0.25	1.76991	2	1	2	5	IM102	1	1	磨玻璃	-753.32	8.05	7.91	-800	8	7.98
2	9.4	9.23788	2	1	2	10	IM137	1	1	磨玻璃	-758.04	9.46	8.66	-800	10	9.06
2			2	1	2	11	IM143	0	1	磨玻璃				-800	5	#DIV/0!
2	0.958333	12.4218	3	1	2	4	IM94	0	1	磨玻璃	-752.18	12.58	11.19	-800	12	11.885
2	4.5625	4.2735	3	1	2	5	IM102	0	1	磨玻璃	-760.14	8.54	8.19	-800	8	8.365
2	12.15	14.5299	3	1	2	10	IM137	1	1	磨玻璃	-764.29	9.38	8.19	-800	10	8.785
2	6	7.9646	3	1	2	11	IM143	0	1	磨玻璃		4.88	4.52	-800	5	4.7
2	6.08333	17.9884	4	1	2	4	IM94	0	1	磨玻璃	-722.4	12.2	10.34	-800	12	11.27
2	2.9375	7.89826	4	1	2	5	IM102	0	1	磨玻璃	-721.13	8.06	7.47	-800	8	7.765
2	7.8	12.4424	4	1	2	10	IM138	1	1	磨玻璃	-719.68	9.76	8.68	-800	10	9.22
2	5.4	5.85938	4	1	2	11	IM143	0	1	磨玻璃		5.42	5.12	-800	5	5.27
2	6.91667	13.7799	1	1	3	4	IM95	0	1	磨玻璃	-735.98	11.89	10.45	-800	12	11.17
2	3.3125	6.54206	1	1	3	5	IM101	0	1	磨玻璃	-726.8	7.98	7.49	-800	8	7.735
2	2.5	8.33333	1	1	3	10	IM137	0	1	磨玻璃	-744.84	10.14	9.36	-800	10	9.75
2	6.4	8	1	1	3	11	IM143	0	1	磨玻璃		4.86	4.5	-800	5	4.68
2	3.79167	19.2783	2	1	3	4	IM93	0	1	磨玻璃	-739.75	12.56	10.53	-800	12	11.545
2	2.6875	7.18789	2	1	3	5	IM102	1	1	磨玻璃	-743.22	8.5	7.93	-800	8	8.215
2	3.1	5.95112	2	1	3	10	IM137	1	1	磨玻璃	-752.84	9.97	9.41	-800	10	9.69
2			2	1	3	11	IM143	0	1	磨玻璃				-800	5	#DIV/0!
2	2.33333	15.4412	3	1	3	4	IM93	0	1	磨玻璃	-751.7	12.56	10.88	-800	12	11.72
2	2.875	14.8825	3	1	3	5	IM102	1	1	磨玻璃	-755.51	8.8	7.66	-800	8	8.23
2	0.3	7.27651	3	1	3	10	IM137	1	1	磨玻璃	-762.36	10.32	9.62	-800	10	9.97
2	15	7.31707	3	1	3	11	IM143	0	1	磨玻璃		4.4	4.1	-800	5	4.25
2	14.75	63.2887	4	1	3	4	IM96	0	1	部分实性	50.29	17.08	10.46	-800	12	13.77
2	1	22.4719	4	1	3	5	IM102	0	1	磨玻璃	-705.1	8.72	7.12	-800	8	7.92
2	2.75	6.25663	4	1	3	10	IM137	0	1	磨玻璃	-723.84	10.02	9.43	-800	10	9.725
2	15.5	4.60048	4	1	3	11	IM143	0	1	磨玻璃		4.32	4.13	-800	5	4.225
2	10	9.70874	1	1	4	4	IM93	0	1	磨玻璃	-732.23	11.3	10.3	-800	12	10.8
2	6.125	39.1549	1	1	4	5	IM101	0	1	磨玻璃	-715.54	9.88	7.1	-800	8	8.49
2	4.55	7.5	1	1	4	10	IM137	1	1	磨玻璃	-739.55	9.89	9.2	-800	10	9.545
2	19.2	3.01508	1	1	4	11	IM143	0	1	磨玻璃		4.1	3.98	-800	5	4.04
2	8.29167	11.6346	2	1	4	4	IM93	0	1	磨玻璃	-745.79	11.61	10.4	-800	12	11.005
2	2.375	10	2	1	4	5	IM102	0	1	磨玻璃	-733.26	8.58	7.8	-800	8	8.19
2	2.85	7.36393	2	1	4	10	IM137	0	1	磨玻璃	-745.36	10.06	9.37	-800	10	9.715
2	20	4.60358	2	1	4	11	IM143	0	1	磨玻璃		4.09	3.91	-800	5	4
2	2.91667	1.20898	3	1	4	4	IM93	0	1	磨玻璃	-755.85	11.72	11.58	-800	12	11.65
2	12.5625	2.35955	3	1	4	5	IM102	0	1	磨玻璃	-733.61	9.11	8.9	-800	8	9.005
2	0.7	5.72012	3	1	4	10	IM137	0	1	磨玻璃	-757.79	10.35	9.79	-800	10	10.07
2	14.6	39.2157	3	1	4	11	IM141	0	1	磨玻璃		4.97	3.57	-800	5	4.27
2	14.0833	22.9189	4	1	4	4	IM94	1	1	磨玻璃	223	11.37	9.25	-800	12	10.31
2	1.0625	18.3448	4	1	4	5	IM102	1	1	磨玻璃	-701.3	8.58	7.25	-800	8	7.915
2	7.55	33.7547	4	1	4	10	IM137	1	1	磨玻璃	-729.43	10.58	7.91	-800	10	9.245
2	0.1	16.1987	4	1	4	11	IM143	0	1	磨玻璃		5.38	4.63	-800	5	5.005
2	8.79167	8.67493	1	1	5	4	IM92	0	1	磨玻璃	-728.69	11.4	10.49	-800	12	10.945
2	2.9375	1.95059	1	1	5	5	IM102	1	1	磨玻璃	-750.51	7.84	7.69	-800	8	7.765
2	13.75	23.7354	1	1	5	10	IM137	0	1	磨玻璃	-729.66	9.54	7.71	-800	10	8.625
2	9.9	9.04872	1	1	5	11	IM143	0	1	磨玻璃		4.7	4.31	-800	5	4.505
2	5.5	11.37	2	1	5	4	IM93	0	1	磨玻璃	-738.38	11.95	10.73	-800	12	11.34
2	3.875	4.52128	2	1	5	5	IM102	0	1	磨玻璃	-753.08	7.86	7.52	-800	8	7.69
2	16.1	8.70647	2	1	5	10	IM137	1	1	磨玻璃	-750.57	8.74	8.04	-800	10	8.39
2	1.2	7.56303	2	1	5	11	IM143	0	1	磨玻璃		5.12	4.76	-800	5	4.94
2	2.16667	7.05467	3	1	5	4	IM94	0	1	磨玻璃	-752.24	12.14	11.34	-800	12	11.74
2	5	14.0845	3	1	5	5	IM102	1	1	磨玻璃	-713.6	8.1	7.1	-800	8	7.6
2	13.85	6.84274	3	1	5	10	IM137	1	1	磨玻璃	-762.04	8.9	8.33	-800	10	8.615
2	14.2	8.75912	3	1	5	11	IM143	0	1	磨玻璃		4.47	4.11	-800	5	4.29
2	7.875	17.1906	4	1	5	4	IM94	0	1	磨玻璃	-709.64	11.93	10.18	-800	12	11.055
2	4.3125	11.4641	4	1	5	5	IM102	0	1	磨玻璃	-706.29	8.07	7.24	-800	8	7.655
2	15.7	19.5312	4	1	5	10	IM137	0	1	磨玻璃	-735.48	9.18	7.68	-800	10	8.43
2	3.2	10.8932	4	1	5	11	IM143	0	1	磨玻璃		5.09	4.59	-800	5	4.84
2	5.70833	14.0965	1	2	1	4	IM94	0	1	磨玻璃	-714.78	12.06	10.57	-800	12	11.315
2	4.875	17.4286	1	2	1	5	IM103	1	1	磨玻璃	-710.76	8.22	7	-800	8	7.61
2	10.9	17.5824	1	2	1	10	IM138	0	1	磨玻璃	-722.65	9.63	8.19	-800	10	8.91
2	18.4	0	1	2	1	11	IM143	0	1	磨玻璃		4.08	4.08	-800	5	4.08
2	4.66667	10.4876	2	2	1	4	IM94	0	1	磨玻璃	-724.87	12.01	10.87	-800	12	11.44
2	3.8125	10.8219	2	2	1	5	IM117	1	1	磨玻璃	-625.23	8.09	7.3	-800	8	7.695
2	10.8	22.1669	2	2	1	10	IM138	0	1	磨玻璃	-739	9.81	8.03	-800	10	8.92
2	11.6	2.75229	2	2	1	11	IM143	0	1	磨玻璃		4.48	4.36	-800	5	4.42
2	2.20833	8.06738	3	2	1	4	IM93	0	1	磨玻璃	-741.15	12.19	11.28	-800	12	11.735
2	3.625	24.1279	3	2	1	5	IM103	1	1	磨玻璃	-745.09	8.54	6.88	-800	8	7.71
2	7.95	17.3554	3	2	1	10	IM138	1	1	磨玻璃	-754.18	9.94	8.47	-800	10	9.205
2	13.6	11.7647	3	2	1	11	IM143	0	1	磨玻璃		4.56	4.08	-800	5	4.32
2	7.58333	23.1388	4	2	1	4	IM94	0	1	磨玻璃	-689.26	12.24	9.94	-800	12	11.09
2	3.5625	23.2996	4	2	1	5	IM103	0	1	磨玻璃	-705.49	8.52	6.91	-800	8	7.715
2	9.05	10.5324	4	2	1	10	IM137	0	1	磨玻璃	-711.37	9.55	8.64	-800	10	9.095
2	14.6	27.1277	4	2	1	11	IM143	0	1	磨玻璃		4.78	3.76	-800	5	4.27
2	9.04167	18.2639	1	2	2	4	IM94	0	1	磨玻璃	-724.04	11.77	14.4	-800	12	13.085
2	1.0625	65.604	1	2	2	5	IM103	0	1	磨玻璃	-697.96	9.87	5.96	-800	8	7.915
2	4.45	14.4781	1	2	2	10	IM137	0	1	磨玻璃	-734.16	10.2	8.91	-800	10	9.555
2	13.6	0	1	2	2	11	IM143	0	1	磨玻璃		4.32	4.32	-800	5	4.32
2	4.75	21.5116	2	2	2	4	IM95	0	1	磨玻璃	-734.12	12.54	10.32	-800	12	11.43
2	13.625	20.0637	2	2	2	5	IM104	1	1	磨玻璃	-715.84	7.54	6.28	-800	8	6.91
2	4.9	12.7517	2	2	2	10	IM137	0	1	磨玻璃	-747.05	10.08	8.94	-800	10	9.51
2	11.2	17.6471	2	2	2	11	IM143	0	1	磨玻璃		4.8	4.08	-800	5	4.44
2	0.541667	2.97619	3	2	2	4	IM94	0	1	磨玻璃	750.06	12.11	11.76	-800	12	11.935
2	3.9375	33.2322	3	2	2	5	IM103	1	1	磨玻璃	-736.61	8.78	6.59	-800	8	7.685
2	13.05	20.6853	3	2	2	10	IM137	1	1	磨玻璃	-756.13	9.51	7.88	-800	10	8.695
2	18.4	12.5	3	2	2	11	IM143	0	1	磨玻璃		4.32	3.84	-800	5	4.08
2	4.5	3.5524	4	2	2	4	IM94	0	1	磨玻璃	-699.6	11.66	11.26	-800	12	11.46
2	12.5	35.2941	4	2	2	5	IM104	0	1	磨玻璃	-689.61	8.05	5.95	-800	8	7
2	18	10.2564	4	2	2	10	IM138	0	1	磨玻璃	-717.28	8.6	7.8	-800	10	8.2
2	6.5	12.0181	4	2	2	11	IM143	0	1	磨玻璃		4.94	4.41	-800	5	4.675
2	3.58333	13.2719	1	2	3	4	IM94	0	1	磨玻璃	-732.44	12.29	10.85	-800	12	11.57
2	1.375	2.04866	1	2	3	5	IM103	0	1	磨玻璃	-710.61	7.97	7.81	-800	8	7.89
2	13.45	2.45614	1	2	3	10	IM137	0	1	磨玻璃	-724.78	8.76	8.55	-800	10	8.655
2	6.4	5.26316	1	2	3	11	IM143	0	1	磨玻璃		4.8	4.56	-800	5	4.68
2	1.875	4.24978	2	2	3	4	IM95	0	1	磨玻璃	-735.45	12.02	11.53	-800	12	11.775
2	0.875	8.40999	2	2	3	5	IM103	0	1	磨玻璃	-715.64	8.25	7.61	-800	8	7.93
2	11.45	5.69106	2	2	3	10	IM137	0	1	磨玻璃	-740.7	9.1	8.61	-800	10	8.855
2	16	5.88235	2	2	3	11	IM143	0	1	磨玻璃		4.32	4.08	-800	5	4.2
2	4.70833	18.0172	3	2	3	4	IM94	0	1	磨玻璃	-748.59	12.38	10.49	-800	12	11.435
2	1.625	6.34518	3	2	3	5	IM103	0	1	磨玻璃	-737	8.38	7.88	-800	8	8.13
2	8.65	10.97	3	2	3	10	IM137	0	1	磨玻璃	-736.76	9.61	8.66	-800	10	9.135
2	6.4	5.26316	3	2	3	11	IM143	0	1	磨玻璃		4.8	4.56	-800	5	4.68
2	3.58333	14.0611	4	2	3	4	IM94	0	1	磨玻璃	-705.74	12.33	10.81	-800	12	11.57
2	2.3125	13.2333	4	2	3	5	IM103	0	1	磨玻璃	-700.64	8.3	7.33	-800	8	7.815
2	9.35	3.93701	4	2	3	10	IM137	0	1	磨玻璃	-708.42	9.24	8.89	-800	10	9.065
2	8.9	20.0483	4	2	3	11	IM143	0	1	磨玻璃		4.97	4.14	-800	5	4.555
2	4.91667	15.894	1	2	4	4	IM94	0	1	磨玻璃	-726.5	12.25	10.57	-800	12	11.41
2	1.0625	25.523	1	2	4	5	IM103	1	1	磨玻璃	-738.44	9	7.17	-800	8	8.085
2	13.9	9.48905	1	2	4	10	IM137	0	1	磨玻璃	-732.99	9	8.22	-800	10	8.61
2	4	10.5263	1	2	4	11	IM143	0	1	磨玻璃		5.04	4.56	-800	5	4.8
2	2.91667	14.1544	2	2	4	4	IM94	0	1	磨玻璃	-734.13	12.42	10.88	-800	12	11.65
2	0.8125	23.4072	2	2	4	5	IM103	1	1	磨玻璃	-745.16	8.91	7.22	-800	8	8.065
2	7.3	5.0885	2	2	4	10	IM137	0	1	磨玻璃	-741.7	9.5	9.04	-800	10	9.27
2	0.8	0	2	2	4	11	IM143	0	1	磨玻璃		5.04	5.04	-800	5	5.04
2	4.83333	8.96615	3	2	4	4	IM93	1	1	磨玻璃	-745.51	11.91	10.93	-800	12	11.42
2	5.125	16.1954	3	2	4	5	IM103	1	1	磨玻璃	-768.07	9.04	7.78	-800	8	8.41
2	7.4	2.40437	3	2	4	10	IM137	0	1	磨玻璃	-760.47	9.37	9.15	-800	10	9.26
2	16	5.88235	3	2	4	11	IM143	0	1	磨玻璃		4.32	4.08	-800	5	4.2
2	0.291667	9.1225	4	2	4	4	IM95	0	1	实性	-707.2	12.56	11.51	-800	12	12.035
2	1.75	34.5821	4	2	4	5	IM104	0	1	磨玻璃	-709.14	9.34	6.94	-800	8	8.14
2	16.9	13.0769	4	2	4	10	IM138	0	1	磨玻璃	-695.93	8.82	7.8	-800	10	8.31
2	11.1	6.2645	4	2	4	11	IM143	0	1	磨玻璃		4.58	4.31	-800	5	4.445
2	0.458333	2.62935	1	2	5	4	IM94	0	1	磨玻璃	-716.77	12.1	11.79	-800	12	11.945
2	20.1875	19.0395	1	2	5	5	IM103	1	1	磨玻璃	-722.87	6.94	5.83	-800	8	6.385
2	1.25	9.8831	1	2	5	10	IM138	0	1	磨玻璃	-733.51	10.34	9.41	-800	10	9.875
2	14.8	6.2954	1	2	5	11	IM143	0	1	磨玻璃		4.39	4.13	-800	5	4.26
2	0.458333	9.9297	2	2	5	4	IM95	1	1	磨玻璃	-731.37	12.51	11.38	-800	12	11.945
2	15.125	18.328	2	2	5	5	IM103	0	1	磨玻璃	-736.68	7.36	6.22	-800	8	6.79
2	4.3	10.3297	2	2	5	10	IM137	1	1	磨玻璃	-745.08	10.04	9.1	-800	10	9.57
2	2.6	0	2	2	5	11	IM143	0	1	磨玻璃		4.87	4.87	-800	5	4.87
2	2.375	1.06383	3	2	5	4	IM94	0	1	磨玻璃	-746.49	12.35	12.22	-800	12	12.285
2	9.8125	17.9758	3	2	5	5	IM103	1	1	磨玻璃	-753.64	7.81	6.62	-800	8	7.215
2	9.3	9.71098	3	2	5	10	IM137	1	1	磨玻璃	-751.39	9.49	8.65	-800	10	9.07
2	16.7	4.16667	3	2	5	11	IM143	0	1	磨玻璃		4.25	4.08	-800	5	4.165
2	0.125	1.42498	4	2	5	4	IM94	0	1	磨玻璃	-699.44	12.1	11.93	-800	12	12.015
2	8	18.1818	4	2	5	5	IM103	1	1	磨玻璃	-706.67	9.36	7.92	-800	8	8.64
2	5.4	17.7215	4	2	5	10	IM138	0	1	磨玻璃	-723.19	10.23	8.69	-800	10	9.46
2	16	5.88235	4	2	5	11	IM143	0	1	磨玻璃		4.32	4.08	-800	5	4.2
2	0.75	7.09147	1	1	1	2	IM64	1	1	磨玻璃	-618	10.42	9.73	-630	10	10.075
2	0.3	9.89474	1	1	1	3	IM88	1	1	磨玻璃	-637.34	5.22	4.75	-630	5	4.985
2	1.75	3.83973	1	1	1	7	IM121	1	1	磨玻璃	-634.29	12.44	11.98	-630	12	12.21
2	0.3125	6.2982	1	1	1	8	IM122	1	1	磨玻璃	-631.16	8.27	7.78	-630	8	8.025
2	3.15	10.7252	2	1	1	2	IM64	1	1	磨玻璃	-617.78	10.84	9.79	-630	10	10.315
2	0.3	9.89474	2	1	1	3	IM89	1	1	磨玻璃	-638.72	5.22	4.75	-630	5	4.985
2	1.75	3.83973	2	1	1	7	IM121	1	1	磨玻璃	-637.01	12.44	11.98	-630	12	12.21
2	1	7.17949	2	1	1	8	IM121	1	1	磨玻璃	-634.48	8.36	7.8	-630	8	8.08
2	1.5	8.63309	3	1	1	2	IM64	1	1	磨玻璃	-618.37	10.57	9.73	-630	10	10.15
2	0.1	10.3158	3	1	1	3	IM88	1	1	磨玻璃	-640.1	5.24	4.75	-630	5	4.995
2	2.125	3.91015	3	1	1	7	IM121	1	1	磨玻璃	-636.56	12.49	12.02	-630	12	12.255
2	0.625	7.20721	3	1	1	8	IM121	1	1	磨玻璃	-638.12	8.33	7.77	-630	8	8.05
2	8.15	24.1451	4	1	1	2	IM64	1	1	磨玻璃	-603.32	11.98	9.65	-630	10	10.815
2	0.4	3.65112	4	1	1	3	IM88	1	1	磨玻璃	-564.33	5.11	4.93	-630	5	5.02
2	2.16667	2.14345	4	1	1	7	IM121	1	1	磨玻璃	-624.38	12.39	12.13	-630	12	12.26
2	5.4375	24.9333	4	1	1	8	IM123	1	1	磨玻璃	-626.38	9.37	7.5	-630	8	8.435
2	8.7	14.6101	1	1	2	2	IM65	1	1	磨玻璃	-627.62	11.61	10.13	-630	10	10.87
2	22.8	16.9896	1	1	2	3	IM88	1	1	磨玻璃		5.57	6.71	-630	5	6.14
2	1.625	2.91181	1	1	2	7	IM121	1	1	磨玻璃	-631.36	12.37	12.02	-630	12	12.195
2	2	8.51064	1	1	2	8	IM122	1	1	磨玻璃	-614.19	8.16	7.52	-630	8	7.84
2	7.9	14.7264	2	1	2	2	IM65	1	1	磨玻璃	-627.51	11.53	10.05	-630	10	10.79
2	0.1	10.3158	2	1	2	3	IM88	1	1	磨玻璃	-645.68	5.24	4.75	-630	5	4.995
2	1.375	4.79798	2	1	2	7	IM121	1	1	磨玻璃	-634.21	12.45	11.88	-630	12	12.165
2	2.75	11.413	2	1	2	8	IM122	1	1	磨玻璃	-616.08	8.2	7.36	-630	8	7.78
2	7.7	14.3284	3	1	2	2	IM65	1	1	磨玻璃	-631.41	11.49	10.05	-630	10	10.77
2	1.4	13.4737	3	1	2	3	IM88	1	1	磨玻璃	-647.29	5.39	4.75	-630	5	5.07
2	2.375	2.89017	3	1	2	7	IM121	1	1	磨玻璃	-635.16	12.46	12.11	-630	12	12.285
2	1.6875	9.17553	3	1	2	8	IM122	1	1	磨玻璃	-617.09	8.21	7.52	-630	8	7.865
2	8.9	20.2224	4	1	2	2	IM65	1	1	磨玻璃	-620.89	11.89	9.89	-630	10	10.89
2	1.4	0	4	1	2	3	IM88	1	1	磨玻璃		4.93	4.93	-630	5	4.93
2	1.45833	5.65878	4	1	2	7	IM121	1	1	磨玻璃	-623.79	12.51	11.84	-630	12	12.175
2	2.8125	9.00538	4	1	2	8	IM121	1	1	磨玻璃	-612.12	8.11	7.44	-630	8	7.775
2	2.7	5.92593	1	1	3	2	IM64	1	1	磨玻璃	-598.7	10.01	9.45	-630	10	9.73
2	0.4	13.617	1	1	3	3	IM88	1	1	磨玻璃	-634.85	5.34	4.7	-630	5	5.02
2	2.75	3.80165	1	1	3	7	IM121	1	1	磨玻璃	-629.73	12.56	12.1	-630	12	12.33
2	0.8125	8.93782	1	1	3	8	IM122	1	1	磨玻璃	-622.55	8.41	7.72	-630	8	8.065
2	2.45	3.65344	2	1	3	2	IM64	1	1	磨玻璃	-603.06	9.93	9.58	-630	10	9.755
2	0.5	17.0626	2	1	3	3	IM88	1	1	磨玻璃	-634.85	5.42	4.63	-630	5	5.025
2	1.91667	3.83333	2	1	3	7	IM121	1	1	磨玻璃	-632.7	12.46	12	-630	12	12.23
2	0.8125	8.93782	2	1	3	8	IM122	1	1	磨玻璃	-625.58	8.41	7.72	-630	8	8.065
2	3.4	4.66102	3	1	3	2	IM64	1	1	磨玻璃	-605.71	9.88	9.44	-630	10	9.66
2	0.5	17.0626	3	1	3	3	IM88	1	1	磨玻璃	-628.38	5.42	4.63	-630	5	5.025
2	2.25	5.18395	3	1	3	7	IM121	1	1	磨玻璃	-635.78	12.58	11.96	-630	12	12.27
2	0.625	11.0092	3	1	3	8	IM122	1	1	磨玻璃	-627.97	8.47	7.63	-630	8	8.05
2	7.35	15.996	4	1	3	2	IM65	1	1	磨玻璃	-589.29	11.53	9.94	-630	10	10.735
2	9.5	32.4841	4	1	3	3	IM88	1	1	磨玻璃	-548.33	6.24	4.71	-630	5	5.475
2	2.125	4.59098	4	1	3	7	IM121	1	1	磨玻璃	-624.69	12.53	11.98	-630	12	12.255
2	5.5	25.3672	4	1	3	8	IM123	1	1	磨玻璃	-612.95	9.39	7.49	-630	8	8.44
2	5.7	20.438	1	1	4	2	IM64	1	1	磨玻璃	-611.61	11.55	9.59	-630	10	10.57
2	2	56.2814	1	1	4	3	IM88	1	1	磨玻璃	-608.68	6.22	3.98	-630	5	5.1
2	1.54167	2.91424	1	1	4	7	IM121	1	1	磨玻璃	-629.18	12.36	12.01	-630	12	12.185
2	0.125	2.79188	1	1	4	8	IM122	1	1	磨玻璃	-626.19	8.1	7.88	-630	8	7.99
2	5.7	20.438	2	1	4	2	IM64	1	1	磨玻璃	-613.54	11.55	9.59	-630	10	10.57
2	2	56.2814	2	1	4	3	IM88	1	1	磨玻璃	-611.16	6.22	3.98	-630	5	5.1
2	2.625	1.22549	2	1	4	7	IM121	1	1	磨玻璃	-632.45	12.39	12.24	-630	12	12.315
2	0.125	2.79188	2	1	4	8	IM122	1	1	磨玻璃	-627.76	8.1	7.88	-630	8	7.99
2	4.95	20.4832	3	1	4	2	IM64	1	1	磨玻璃	-614.21	11.47	9.52	-630	10	10.495
2	2	56.2814	3	1	4	3	IM88	1	1	磨玻璃	-615.12	6.22	3.98	-630	5	5.1
2	2.625	1.22549	3	1	4	7	IM121	1	1	磨玻璃	-634.5	12.39	12.24	-630	12	12.315
2	1.5	5.74413	3	1	4	8	IM121	1	1	磨玻璃	-629.49	8.1	7.66	-630	8	7.88
2	7.35	15.996	4	1	4	2	IM65	0	1	磨玻璃	-608.72	11.53	9.94	-630	10	10.735
2	5.2	54.7215	4	1	4	3	IM88	1	1	磨玻璃	-589	6.39	4.13	-630	5	5.26
2	1.95833	3.40815	4	1	4	7	IM121	1	1	磨玻璃	-623.3	12.44	12.03	-630	12	12.235
2	0.9375	5.31088	4	1	4	8	IM121	1	1	磨玻璃	-627.12	8.13	7.72	-630	8	7.925
2	13.25	16.0648	1	1	5	2	IM64	0	1	磨玻璃	-614.73	9.32	8.03	-630	10	8.675
2	4.5	20	1	1	5	3	IM88	1	1	磨玻璃	-610.62	5.7	4.75	-630	5	5.225
2	3.08333	1.13821	1	1	5	7	IM121	1	1	磨玻璃	-625.86	12.44	12.3	-630	12	12.37
2	0.0625	4.46999	1	1	5	8	IM121	1	1	磨玻璃	-617.18	8.18	7.83	-630	8	8.005
2	12.8	15.5748	2	1	5	2	IM64	1	1	磨玻璃	-616.9	9.35	8.09	-630	10	8.72
2	4.1	20.0846	2	1	5	3	IM89	1	1	磨玻璃	-597.21	5.68	4.73	-630	5	5.205
2	2.29167	1.72555	2	1	5	7	IM121	1	1	磨玻璃	-630.3	12.38	12.17	-630	12	12.275
2	0.0625	4.46999	2	1	5	8	IM121	1	1	磨玻璃	-622.88	8.18	7.83	-630	8	8.005
2	12.1	17.8439	3	1	5	2	IM64	1	1	磨玻璃	-614.19	9.51	8.07	-630	10	8.79
2	4.1	20.0846	3	1	5	3	IM88	1	1	磨玻璃	-604.79	5.68	4.73	-630	5	5.205
2	2.29167	1.72555	3	1	5	7	IM121	1	1	磨玻璃	-633.75	12.38	12.17	-630	12	12.275
2	0.0625	4.46999	3	1	5	8	IM122	1	1	磨玻璃	-625.19	8.18	7.83	-630	8	8.005
2	10.55	16.7647	4	1	5	2	IM64	1	1	磨玻璃	-605.73	11.91	10.2	-630	10	11.055
2	9.2	31.8471	4	1	5	3	IM88	1	1	磨玻璃	-610.33	6.21	4.71	-630	5	5.46
2	2.16667	2.14345	4	1	5	7	IM121	1	1	磨玻璃	-617.85	12.39	12.13	-630	12	12.26
2	0.125	4.60948	4	1	5	8	IM121	1	1	磨玻璃	-624.08	8.17	7.81	-630	8	7.99
2	1.4	5.84551	1	2	1	2	IM77	1	1	磨玻璃	-633.79	10.14	9.58	-630	10	9.86
2	8.5	7.01357	1	2	1	3	IM89	1	1	磨玻璃	-605.12	4.73	4.42	-630	5	4.575
2	3.41667	2.44698	1	2	1	7	IM122	1	1	磨玻璃	-633.12	12.56	12.26	-630	12	12.41
2	3.8125	10.8219	1	2	1	8	IM123	1	1	磨玻璃	-621.2	8.09	7.3	-630	8	7.695
2	1.4	5.84551	2	2	1	2	IM77	1	1	磨玻璃	-643.12	10.14	9.58	-630	10	9.86
2	7	3.50109	2	2	1	3	IM89	1	1	磨玻璃	-609.41	4.73	4.57	-630	5	4.65
2	3.70833	2.52238	2	2	1	7	IM123	1	1	磨玻璃	-638.27	12.6	12.29	-630	12	12.445
2	3.25	17.1108	2	2	1	8	IM130	1	1	磨玻璃	-732.92	8.35	7.13	-630	8	7.74
2	1.25	5.94369	3	2	1	2	IM77	1	1	磨玻璃	-644.85	10.16	9.59	-630	10	9.875
2	8.1	6.98198	3	2	1	3	IM89	1	1	磨玻璃	-624	4.75	4.44	-630	5	4.595
2	3.875	2.51828	3	2	1	7	IM122	1	1	磨玻璃	-640.06	12.62	12.31	-630	12	12.465
2	2.875	8.5906	3	2	1	8	IM123	1	1	磨玻璃	-628.01	8.09	7.45	-630	8	7.77
2	0.8	6.66667	4	2	1	2	IM77	1	1	磨玻璃	614.8	10.24	9.6	-630	10	9.92
2	9.6	9.25926	4	2	1	3	IM89	1	1	磨玻璃	-606.07	4.72	4.32	-630	5	4.52
2	2.75	4.13907	4	2	1	7	IM122	1	1	磨玻璃	-623.81	12.58	12.08	-630	12	12.33
2	4.375	12.7955	4	2	1	8	IM123	1	1	磨玻璃	-626.41	8.11	7.19	-630	8	7.65
2	0.8	1.6	1	2	2	2	IM77	1	1	磨玻璃	-624.97	10.16	10	-630	10	10.08
2	1.9	15.1316	1	2	2	3	IM90	1	1	磨玻璃	-617.4	5.25	4.56	-630	5	4.905
2	1.91667	5.89226	1	2	2	7	IM122	1	1	磨玻璃	-630.69	12.58	11.88	-630	12	12.23
2	1.5625	8.86889	1	2	2	8	IM123	1	1	磨玻璃	-613	8.47	7.78	-630	8	8.125
2	0.85	1.4985	2	2	2	2	IM77	1	1	磨玻璃	-635.93	10.16	10.01	-630	10	10.085
2	1.1	17.3626	2	2	2	3	IM90	1	1	磨玻璃	-617.9	5.34	4.55	-630	5	4.945
2	1.91667	5.89226	2	2	2	7	IM122	1	1	磨玻璃	-633.71	12.58	11.88	-630	12	12.23
2	2.8125	6.14035	2	2	2	8	IM123	1	1	磨玻璃	-619.7	8.47	7.98	-630	8	8.225
2	1.15	1.49402	3	2	2	2	IM77	1	1	磨玻璃	-639.65	10.19	10.04	-630	10	10.115
2	0.4	18.2609	3	2	2	3	IM90	1	1	磨玻璃	-625.86	5.44	4.6	-630	5	5.02
2	2.25	6.56566	3	2	2	7	IM122	1	1	磨玻璃	-636.2	12.66	11.88	-630	12	12.27
2	2.875	8.09102	3	2	2	8	IM123	1	1	磨玻璃	-624.23	8.55	7.91	-630	8	8.23
2	0.75	5.48654	4	2	2	2	IM77	1	1	磨玻璃	-608.37	10.19	9.66	-630	10	9.925
2	4.3	27.7293	4	2	2	3	IM89	1	1	磨玻璃	-534.85	5.85	4.58	-630	5	5.215
2	2.5	5.34224	4	2	2	7	IM122	1	1	磨玻璃	-619.14	12.62	11.98	-630	12	12.3
2	1.375	12.0261	4	2	2	8	IM123	1	1	磨玻璃	-608.86	8.57	7.65	-630	8	8.11
2	1.1	3.49794	1	2	3	2	IM77	1	1	磨玻璃	-626.92	10.06	9.72	-630	10	9.89
2	1.5	7.14286	1	2	3	3	IM90	1	1	磨玻璃	-540.89	5.25	4.9	-630	5	5.075
2	2.125	4.07993	1	2	3	7	IM123	1	1	磨玻璃	-634.99	12.5	12.01	-630	12	12.255
2	1.75	1.73482	1	2	3	8	IM123	1	1	磨玻璃	-627.74	8.21	8.07	-630	8	8.14
2	0.45	3.57873	2	2	3	2	IM77	1	1	磨玻璃	-636.73	10.13	9.78	-630	10	9.955
2	0.6	11.9403	2	2	3	3	IM90	1	1	磨玻璃	-540	5.25	4.69	-630	5	4.97
2	1.5	5.39629	2	2	3	7	IM123	1	1	磨玻璃	-638.84	12.5	11.86	-630	12	12.18
2	2.5	1.72202	2	2	3	8	IM123	1	1	磨玻璃	-632.32	8.27	8.13	-630	8	8.2
2	0.35	3.57508	3	2	3	2	IM77	1	1	磨玻璃	-641.3	10.14	9.79	-630	10	9.965
2	1.9	11.8503	3	2	3	3	IM90	1	1	磨玻璃	-538.85	5.38	4.81	-630	5	5.095
2	1.75	3.83973	3	2	3	7	IM122	1	1	磨玻璃	-639.22	12.44	11.98	-630	12	12.21
2	0.875	5.6051	3	2	3	8	IM123	1	1	磨玻璃	-637.4	8.29	7.85	-630	8	8.07
2	0.7	4.111	4	2	3	2	IM77	1	1	磨玻璃	-609.2	10.13	9.73	-630	10	9.93
2	1.375	4.79798	4	2	3	7	IM123	1	1	磨玻璃	-626.44	12.45	11.88	-630	12	12.165
2	1.1875	2.12235	4	2	3	8	IM123	1	1	磨玻璃	-609.42	8.18	8.01	-630	8	8.095
2	0.85	2.14067	1	2	4	2	IM77	1	1	磨玻璃	-631.54	10.02	9.81	-630	10	9.915
2	4.1	17.9545	1	2	4	3	IM90	1	1	磨玻璃	-625.45	5.19	4.4	-630	5	4.795
2	4.75	1.76565	1	2	4	7	IM122	1	1	磨玻璃	-634.38	12.68	12.46	-630	12	12.57
2	2.1875	2.60223	1	2	4	8	IM123	1	1	磨玻璃	-619.46	8.28	8.07	-630	8	8.175
2	0.85	2.14067	2	2	4	2	IM77	1	1	磨玻璃	-641	10.02	9.81	-630	10	9.915
2	4.1	17.9545	2	2	4	3	IM90	1	1	磨玻璃	-624.32	5.19	4.4	-630	5	4.795
2	4.20833	2.83861	2	2	4	7	IM122	1	1	磨玻璃	-638.46	12.68	12.33	-630	12	12.505
2	3.5	0	2	2	4	8	IM123	1	1	磨玻璃	-624.38	8.28	8.28	-630	8	8.28
2	1.05	2.14505	3	2	4	2	IM77	1	1	磨玻璃	-647.66	10	9.79	-630	10	9.895
2	3.6	16.6292	3	2	4	3	IM90	1	1	磨玻璃	-624.74	5.19	4.45	-630	5	4.82
2	4.04167	2.84322	3	2	4	7	IM122	1	1	磨玻璃	-640.52	12.66	12.31	-630	12	12.485
2	3.5	0	3	2	4	8	IM123	1	1	磨玻璃	-627.42	8.28	8.28	-630	8	8.28
2	0.95	2.55624	4	2	4	2	IM77	1	1	实性	-609.62	10.03	9.78	-630	10	9.905
2	0.7	23.6486	4	2	4	3	IM90	1	1	磨玻璃	-601.11	5.49	4.44	-630	5	4.965
2	3.66667	3.26797	4	2	4	7	IM122	1	1	磨玻璃	-620.55	12.64	12.24	-630	12	12.44
2	1	5.07614	4	2	4	8	IM123	1	1	实性	-609.61	8.28	7.88	-630	8	8.08
2	1.35	3.19258	1	2	5	2	IM77	1	1	磨玻璃	-631.64	10.02	9.71	-630	10	9.865
2	6.4	7.5388	1	2	5	3	IM90	1	1	磨玻璃	-613	4.85	4.51	-630	5	4.68
2	2	4.68227	1	2	5	7	IM122	1	1	磨玻璃	-633.38	12.52	11.96	-630	12	12.24
2	1.375	1.99253	1	2	5	8	IM123	1	1	磨玻璃	-620.05	8.19	8.03	-630	8	8.11
2	1.35	3.19258	2	2	5	2	IM77	1	1	磨玻璃	-640.37	10.02	9.71	-630	10	9.865
2	4.4	47.3934	2	2	5	3	IM90	0	1	磨玻璃	-658	6.22	4.22	-630	5	5.22
2	1.91667	4.68619	2	2	5	7	IM122	1	1	磨玻璃	-638.06	12.51	11.95	-630	12	12.23
2	1.25	1.99501	2	2	5	8	IM123	1	1	磨玻璃	-623.52	8.18	8.02	-630	8	8.1
2	17.4	52.5994	3	2	5	2	IM77	1	1	磨玻璃	-647	9.98	6.54	-630	10	8.26
2	4.6	17.8082	3	2	5	3	IM90	1	1	磨玻璃	-634.53	5.16	4.38	-630	5	4.77
2	2	4.68227	3	2	5	7	IM122	1	1	磨玻璃	-641.14	12.52	11.96	-630	12	12.24
2	1.5	1.99005	3	2	5	8	IM123	1	1	磨玻璃	-627.44	8.2	8.04	-630	8	8.12
2	0.45	1.72239	4	2	5	2	IM77	1	1	磨玻璃	-621.79	10.04	9.87	-630	10	9.955
2	4	20.6897	4	2	5	3	IM90	1	1	磨玻璃	-646.83	5.25	4.35	-630	5	4.8
2	3	3.28947	4	2	5	7	IM122	1	1	磨玻璃	-619.35	12.56	12.16	-630	12	12.36
2	2	4.51128	4	2	5	8	IM123	1	1	磨玻璃	-605.83	8.34	7.98	-630	8	8.16
2	1.25	5.79268	1	1	1	1	IM55	1	1	实性	150.26	10.41	9.84	100	10	10.125
2	4.1	10.7692	1	1	1	6	IM116	1	1	实性	242.81	5.04	4.55	100	5	4.795
2	0.708333	2.63605	1	1	1	9	IM137	1	1	实性	155.37	12.07	11.76	100	12	11.915
2	6.4375	15.0253	1	1	1	12	IM151	1	1	实性	150.08	9.11	7.92	100	8	8.515
2	2.05	5.74597	2	1	1	1	IM55	1	1	实性	149.98	10.49	9.92	100	10	10.205
2	4.1	10.7692	2	1	1	6	IM116	1	1	实性	244.41	5.04	4.55	100	5	4.795
2	1.45833	4.05522	2	1	1	9	IM136	1	1	实性	155.88	12.06	11.59	100	12	11.825
2	3.5	10.687	2	1	1	12	IM151	1	1	实性	148.64	8.7	7.86	100	8	8.28
2	0.85	4.97967	3	1	1	1	IM55	1	1	实性	151.24	10.33	9.84	100	10	10.085
2	4.1	10.7692	3	1	1	6	IM116	1	1	实性	246.16	5.04	4.55	100	5	4.795
2	1.54167	4.05872	3	1	1	9	IM136	1	1	实性	156.41	12.05	11.58	100	12	11.815
2	3.375	8.83838	3	1	1	12	IM151	1	1	实性	150.48	8.62	7.92	100	8	8.27
2	0.5	5.31154	4	1	1	1	IM55	1	1	实性	154.98	10.31	9.79	100	10	10.05
2	1.8	11.1828	4	1	1	6	IM116	1	1	实性	165.41	5.17	4.65	100	5	4.91
2	1.125	1.61427	4	1	1	9	IM137	1	1	实性	155.68	11.96	11.77	100	12	11.865
2	3.5	3.42556	4	1	1	12	IM150	1	1	实性	132.74	7.85	7.59	100	8	7.72
2	0.3	4.48522	1	1	2	1	IM55	1	1	实性	145.93	10.25	9.81	100	10	10.03
2	4.1	14.5414	1	1	2	6	IM116	1	1	实性	233.32	5.12	4.47	100	5	4.795
2	0.291667	4.00682	1	1	2	9	IM137	1	1	实性	152.25	12.2	11.73	100	12	11.965
2	2.4375	4.58716	1	1	2	12	IM150	1	1	实性	175.5	7.98	7.63	100	8	7.805
2	0.05	4.39224	2	1	2	1	IM55	1	1	实性	147.25	10.22	9.79	100	10	10.005
2	4.1	14.5414	2	1	2	6	IM116	1	1	实性	233.77	5.12	4.47	100	5	4.795
2	1.375	4.05172	2	1	2	9	IM136	1	1	实性	152.94	12.07	11.6	100	12	11.835
2	3.1875	4.62351	2	1	2	12	IM150	1	1	实性	174.46	7.92	7.57	100	8	7.745
2	0.5	2.21328	3	1	2	1	IM55	1	1	实性	148.44	10.16	9.94	100	10	10.05
2	4.1	14.5414	3	1	2	6	IM116	1	1	实性	231.69	5.12	4.47	100	5	4.795
2	1.625	2.66094	3	1	2	9	IM135	1	1	实性	153.88	11.96	11.65	100	12	11.805
2	3.1875	4.62351	3	1	2	12	IM150	1	1	实性	175.16	7.92	7.57	100	8	7.745
2	0.7	2.61569	4	1	2	1	IM55	1	1	实性	148.17	10.2	9.94	100	10	10.07
2	2.6	3.76569	4	1	2	6	IM116	1	1	实性		4.96	4.78	100	5	4.87
2	0.791667	1.60881	4	1	2	9	IM137	1	1	实性	153.2	12	11.81	100	12	11.905
2	2	0	4	1	2	12	IM150	1	1	实性	152.9	7.84	7.84	100	8	7.84
2	1	4.45344	1	1	3	1	IM55	1	1	实性	142.3	10.32	9.88	100	10	10.1
2	2.6	14.0659	1	1	3	6	IM116	1	1	实性	218.24	5.19	4.55	100	5	4.87
2	0.625	5.42636	1	1	3	9	IM136	1	1	实性	155.7	12.24	11.61	100	12	11.925
2	7.1875	14.9123	1	1	3	12	IM151	1	1	实性	160.91	9.17	7.98	100	8	8.575
2	1	4.45344	2	1	3	1	IM55	1	1	实性	142.87	10.32	9.88	100	10	10.1
2	2.6	14.0659	2	1	3	6	IM116	1	1	实性	220.35	5.19	4.55	100	5	4.87
2	0.625	5.42636	2	1	3	9	IM136	1	1	实性	156.75	12.24	11.61	100	12	11.925
2	4.5	13.2653	2	1	3	12	IM151	1	1	实性	162.41	8.88	7.84	100	8	8.36
2	0.05	4.39224	3	1	3	1	IM55	1	1	实性	143.42	10.22	9.79	100	10	10.005
2	2.6	14.0659	3	1	3	6	IM116	1	1	实性	222.41	5.19	4.55	100	5	4.87
2	0.625	5.42636	3	1	3	9	IM136	1	1	实性	157.72	12.24	11.61	100	12	11.925
2	3.25	8.84956	3	1	3	12	IM151	1	1	实性	166.59	8.61	7.91	100	8	8.26
2	0.3	5.32242	4	1	3	1	IM55	1	1	实性	141.26	10.29	9.77	100	10	10.03
2	1.4	5.41667	4	1	3	6	IM116	1	1	实性	194	5.06	4.8	100	5	4.93
2	0.833333	1.49875	4	1	3	9	IM136	1	1	实性	155.06	12.19	12.01	100	12	12.1
2	3.3125	2.22222	4	1	3	12	IM150	1	1	实性	164.12	7.82	7.65	100	8	7.735
2	2.2	5.6338	1	1	4	1	IM55	1	1	实性	137.57	10.5	9.94	100	10	10.22
2	0.8	4.53608	1	1	4	6	IM116	1	1	实性	245.15	5.07	4.85	100	5	4.96
2	0.833333	5.34944	1	1	4	9	IM136	0	1	实性	151.93	12.21	11.59	100	12	11.9
2	2.4375	4.58716	1	1	4	12	IM151	1	1	实性	148.47	7.98	7.63	100	8	7.805
2	2.2	5.6338	2	1	4	1	IM55	1	1	实性	137.94	10.5	9.94	100	10	10.22
2	0.6	0	2	1	4	6	IM116	1	1	实性	245.45	5.03	5.03	100	5	5.03
2	0.833333	5.34944	2	1	4	9	IM136	1	1	实性	153.1	12.21	11.59	100	12	11.9
2	7.375	16.9192	2	1	4	12	IM151	1	1	实性	155.65	9.26	7.92	100	8	8.59
2	1.1	8.02469	3	1	4	1	IM55	1	1	实性	138.71	10.5	9.72	100	10	10.11
2	0.6	0	3	1	4	6	IM116	1	1	实性	246.68	5.03	5.03	100	5	5.03
2	0.958333	5.44512	3	1	4	9	IM136	1	1	实性	154.27	12.2	11.57	100	12	11.885
2	5.9375	17.0294	3	1	4	12	IM151	1	1	实性	156.55	9.14	7.81	100	8	8.475
2	2.9	5.18445	4	1	4	1	IM55	1	1	实性	140.81	10.55	10.03	100	10	10.29
2	3.6	12.8035	4	1	4	6	IM116	1	1	实性	233.44	5.11	4.53	100	5	4.82
2	0.333333	1.51643	4	1	4	9	IM137	1	1	实性	147.81	12.05	11.87	100	12	11.96
2	3.25	5.57769	4	1	4	12	IM150	1	1	实性	148.29	7.95	7.53	100	8	7.74
2	0.8	8.04954	1	1	5	1	IM55	1	1	实性	138.73	10.47	9.69	100	10	10.08
2	0.8	4.53608	1	1	5	6	IM116	1	1	实性	205.83	5.07	4.85	100	5	4.96
2	0.25	1.17647	1	1	5	9	IM136	1	1	实性	155.99	12.04	11.9	100	12	11.97
2	6.4375	15.0253	1	1	5	12	IM151	1	1	实性	177.48	9.11	7.92	100	8	8.515
2	0.8	8.04954	2	1	5	1	IM55	1	1	实性	140	10.47	9.69	100	10	10.08
2	2.5	7.44681	2	1	5	6	IM116	1	1	实性	208.17	5.05	4.7	100	5	4.875
2	0.375	1.26263	2	1	5	9	IM135	1	1	实性	157.11	12.03	11.88	100	12	11.955
2	5.4375	15.1786	2	1	5	12	IM151	1	1	实性	169.19	9.03	7.84	100	8	8.435
2	0.5	8.07453	3	1	5	1	IM55	1	1	实性	140.45	10.44	9.66	100	10	10.05
2	2.5	7.44681	3	1	5	6	IM116	1	1	实性	210.33	5.05	4.7	100	5	4.875
2	1.20833	2.99658	3	1	5	9	IM136	1	1	实性	158.06	12.03	11.68	100	12	11.855
2	5	10.5263	3	1	5	12	IM151	1	1	实性	171.28	8.82	7.98	100	8	8.4
2	1.25	6.84372	4	1	5	1	IM55	1	1	实性	148.43	10.46	9.79	100	10	10.125
2	4.5	12.2222	4	1	5	6	IM116	1	1	实性	168.89	5.05	4.5	100	5	4.775
2	0.166667	2.01681	4	1	5	9	IM136	1	1	实性	151.13	12.14	11.9	100	12	12.02
2	4.5625	7.19132	4	1	5	12	IM150	1	1	磨玻璃	164.06	7.9	7.37	100	8	7.635
2	3.75	10.6599	1	2	1	1	IM57	1	1	实性	117.13	10.9	9.85	100	10	10.375
2	1.6	4.5738	1	2	1	6	IM117	1	1	实性	213.07	5.03	4.81	100	5	4.92
2	1.58333	3.84615	1	2	1	9	IM137	1	1	实性	123.5	12.42	11.96	100	12	12.19
2	4.4375	12.5954	1	2	1	12	IM152	1	1	实性	144.97	8.85	7.86	100	8	8.355
2	3.75	10.6599	2	2	1	1	IM57	1	1	实性	118.98	10.9	9.85	100	10	10.375
2	1.6	4.5738	2	2	1	6	IM122	1	1	实性	213.93	5.03	4.81	100	5	4.92
2	1.29167	2.58333	2	2	1	9	IM137	1	1	实性	124.25	12.31	12	100	12	12.155
2	3.5625	10.8142	2	2	1	12	IM152	1	1	实性	146.56	8.71	7.86	100	8	8.285
2	3.85	9.16415	3	2	1	1	IM57	1	1	实性	120.11	10.84	9.93	100	10	10.385
2	2.1	7.41525	3	2	1	6	IM117	1	1	实性	214.72	5.07	4.72	100	5	4.895
2	1.58333	3.84615	3	2	1	9	IM137	1	1	实性	125.01	12.42	11.96	100	12	12.19
2	2.875	10.7554	3	2	1	12	IM152	1	1	实性	147.97	8.65	7.81	100	8	8.23
2	0.35	5.25232	4	2	1	1	IM56	1	1	实性	117.54	10.22	9.71	100	10	9.965
2	4.2	8.7146	4	2	1	6	IM117	1	1	实性	172.18	4.99	4.59	100	5	4.79
2	0.291667	4.50297	4	2	1	9	IM137	1	1	实性	122.38	12.3	11.77	100	12	12.035
2	4.3125	2.24571	4	2	1	12	IM151	1	1	实性	136.31	7.74	7.57	100	8	7.655
2	2.7	7.89474	1	2	2	1	IM57	1	1	实性	125.75	10.66	9.88	100	10	10.27
2	2.4	9.44206	1	2	2	6	IM118	1	1	实性	213	5.1	4.66	100	5	4.88
2	2.91667	7.91246	1	2	2	9	IM137	1	1	实性	127.73	12.82	11.88	100	12	12.35
2	1.1875	4.41919	1	2	2	12	IM152	1	1	实性	158.03	8.27	7.92	100	8	8.095
2	1.8	7.96731	2	2	2	1	IM56	1	1	实性	123.61	10.57	9.79	100	10	10.18
2	2.4	9.44206	2	2	2	6	IM118	1	1	实性	216.33	5.1	4.66	100	5	4.88
2	2.5	6.54912	2	2	2	9	IM137	1	1	实性	124.79	12.69	11.91	100	12	12.3
2	0.3125	4.4586	2	2	2	12	IM152	1	1	实性	158.9	8.2	7.85	100	8	8.025
2	1.8	7.96731	3	2	2	1	IM56	1	1	实性	124.68	10.57	9.79	100	10	10.18
2	2.7	7.46269	3	2	2	6	IM118	1	1	实性	219.67	5.04	4.69	100	5	4.865
2	0.416667	8.83882	3	2	2	9	IM136	1	1	实性	127.27	12.56	11.54	100	12	12.05
2	0.6875	4.5045	3	2	2	12	IM152	1	1	实性	158.67	8.12	7.77	100	8	7.945
2	2.95	6.51956	4	2	2	1	IM57	1	1	实性	123.47	10.62	9.97	100	10	10.295
2	2.2	8.52878	4	2	2	6	IM117	1	1	实性	218.29	5.09	4.69	100	5	4.89
2	2	6.06061	4	2	2	9	IM137	1	1	实性	116.83	12.6	11.88	100	12	12.24
2	0.125	5.12164	4	2	2	12	IM152	1	1	实性	142.43	8.21	7.81	100	8	8.01
2	3.6	7.82347	1	2	3	1	IM57	1	1	实性	118.07	10.75	9.97	100	10	10.36
2	1.3	4.34783	1	2	3	6	IM117	1	1	实性	219.58	5.04	4.83	100	5	4.935
2	0.208333	2.61163	1	2	3	9	IM137	1	1	实性	119.56	12.18	11.87	100	12	12.025
2	5	12.3894	1	2	3	12	IM152	1	1	实性	163.33	8.89	7.91	100	8	8.4
2	3.15	8.59454	2	2	3	1	IM57	1	1	实性	119.2	10.74	9.89	100	10	10.315
2	2.7	7.46269	2	2	3	6	IM117	1	1	实性	219.39	5.04	4.69	100	5	4.865
2	0.791667	1.24792	2	2	3	9	IM137	1	1	实性	121.1	12.17	12.02	100	12	12.095
2	10.375	0.45403	2	2	3	12	IM152	1	1	实性	153.2	8.85	8.81	100	8	8.83
2	3.5	8.45921	3	2	3	1	IM57	1	1	实性	119.13	10.77	9.93	100	10	10.35
2	2.7	7.46269	3	2	3	6	IM117	1	1	实性	203.83	5.04	4.69	100	5	4.865
2	0.5	1.33556	3	2	3	9	IM137	1	1	实性	122.15	12.14	11.98	100	12	12.06
2	3.25	8.84956	3	2	3	12	IM152	1	1	实性	154.61	8.61	7.91	100	8	8.26
2	0.65	6.67351	4	2	3	1	IM56	1	1	实性	116.43	10.39	9.74	100	10	10.065
2	3.7	8.44156	4	2	3	6	IM117	1	1	实性	194.75	5.01	4.62	100	5	4.815
2	0.5	4.58015	4	2	3	9	IM137	1	1	实性	116.85	12.33	11.79	100	12	12.06
2	3.4375	2.22513	4	2	3	12	IM151	1	1	实性	141.3	7.81	7.64	100	8	7.725
2	3.7	8.44221	1	2	4	1	IM57	1	1	实性	127.11	10.79	9.95	100	10	10.37
2	3.7	7.5431	1	2	4	6	IM117	1	1	实性	196.13	4.99	4.64	100	5	4.815
2	0.791667	1.24792	1	2	4	9	IM137	1	1	实性	120	12.17	12.02	100	12	12.095
2	5.875	2.96496	1	2	4	12	IM151	1	1	实性	145.89	7.64	7.42	100	8	7.53
2	3.7	8.44221	2	2	4	1	IM57	1	1	实性	115.74	10.79	9.95	100	10	10.37
2	0.125	2.62046	2	2	4	9	IM137	1	1	实性	125.77	12.14	11.83	100	12	11.985
2	6.0625	2.83401	2	2	4	12	IM145	1	1	实性	146.24	7.62	7.41	100	8	7.515
2	3	9.98981	3	2	4	1	IM57	1	1	实性	118.21	10.79	9.81	100	10	10.3
2	0.125	2.62046	3	2	4	9	IM136	1	1	实性	126	12.14	11.83	100	12	11.985
2	2	4.25532	3	2	4	12	IM152	1	1	实性	161.5	8.33	7.99	100	8	8.16
2	4.55	8.0597	4	2	4	1	IM57	1	1	磨玻璃	120.39	10.86	10.05	100	10	10.455
2	5.4	12.5843	4	2	4	6	IM117	1	1	实性	163.87	5.01	4.45	100	5	4.73
2	0.458333	2.94613	4	2	4	9	IM137	1	1	实性	115.42	12.23	11.88	100	12	12.055
2	5.8125	2.28188	4	2	4	12	IM152	1	1	实性	123.36	7.62	7.45	100	8	7.535
2	3.1	5.58325	1	2	5	1	IM57	1	1	实性	113.5	10.59	10.03	100	10	10.31
2	3	0	1	2	5	6	IM118	1	1	实性		4.85	4.85	100	5	4.85
2	0.125	2.61383	1	2	5	9	IM137	0	1	实性	124.7	12.17	11.86	100	12	12.015
2	3.5625	10.8142	1	2	5	12	IM150	1	1	实性	152.97	8.71	7.86	100	8	8.285
2	1.2	1.42712	2	2	5	1	IM57	1	1	实性	124.41	9.95	9.81	100	10	9.88
2	3.2	4.21941	2	2	5	6	IM118	0	1	磨玻璃		4.94	4.74	100	5	4.84
2	0.458333	1.25209	2	2	5	9	IM136	1	1	实性	126.21	12.13	11.98	100	12	12.055
2	2.5	10.7969	2	2	5	12	IM152	1	1	实性	154.51	8.62	7.78	100	8	8.2
2	3.6	5.55556	3	2	5	1	IM57	1	1	实性	119.38	10.64	10.08	100	10	10.36
2	0.291667	1.25418	3	2	5	9	IM136	1	1	实性	127.81	12.11	11.96	100	12	12.035
2	3.0625	8.20707	3	2	5	12	IM150	1	1	实性	156.62	8.57	7.92	100	8	8.245
2	0.5	2.64766	4	2	5	1	IM57	1	1	实性	119.4	10.08	9.82	100	10	9.95
2	2.8	8.58369	4	2	5	6	IM118	1	1	实性	220.42	5.06	4.66	100	5	4.86
2	0.625	1.41785	4	2	5	9	IM137	1	1	实性	119.47	12.16	11.99	100	12	12.075
2	5.75	5.44959	4	2	5	12	IM150	1	1	实性	150.35	7.74	7.34	100	8	7.54
2			4	2	3	3	IM90	0
2			2	2	4	6	IM117	0
2			3	2	4	6	IM117	0	1
2			3	2	5	6	IM117	0	1
3	7.875	20	1	1	1	4	IM94	0	1	磨玻璃	-732.54	12.06	10.05	-800	12	11.055
3	7	11.0638	1	1	1	5	IM102	1	1	磨玻璃	-729.88	7.83	7.05	-800	8	7.44
3	4.25	10.4396	1	1	1	10	IM137	0	1	磨玻璃	-747.17	10.05	9.1	-800	10	9.575
3	9.7	8.54503	1	1	1	11	IM143	0	1	磨玻璃		4.7	4.33	-800	5	4.515
3	3.16667	11.0808	2	1	1	4	IM94	0	1	磨玻璃	-740.79	12.23	11.01	-800	12	11.62
3	2.1875	2.72021	2	1	1	5	IM102	0	1	磨玻璃	-738.94	7.93	7.72	-800	8	7.825
3	2.2	13.7705	2	1	1	10	IM136	1	1	磨玻璃	-758.64	10.41	9.15	-800	10	9.78
3	10.9	13.1579	2	1	1	11	IM143	0	1	磨玻璃		4.73	4.18	-800	5	4.455
3	4.125	15.8537	3	1	1	4	IM92	0	1	磨玻璃	-754.04	12.35	10.66	-800	12	11.505
3	6.25	6.06061	3	1	1	5	IM101	1	1	磨玻璃	-751.69	8.75	8.25	-800	8	8.5
3	2.4	13.8007	3	1	1	10	IM137	1	1	磨玻璃	-766.68	10.39	9.13	-800	10	9.76
3	5.2	3.87097	3	1	1	11	IM143	0	1	磨玻璃		4.83	4.65	-800	5	4.74
3	6.58333	18.3057	4	1	1	4	IM92	0	1	磨玻璃	-712.57	12.15	10.27	-800	12	11.21
3	6.4375	9.37063	4	1	1	5	IM102	0	1	磨玻璃	-727.41	7.82	7.15	-800	8	7.485
3	7.65	10.8447	4	1	1	10	IM136	0	1	磨玻璃	-733.05	9.71	8.76	-800	10	9.235
3	14.9	10.6436	4	1	1	11	IM143	0	1	磨玻璃		4.47	4.04	-800	5	4.255
3	1.66667	7.38137	1	1	2	4	IM94	0	1	磨玻璃	-735.8	12.22	11.38	-800	12	11.8
3	9.3125	16.2444	1	1	2	5	IM102	1	1	磨玻璃	-732	7.8	6.71	-800	8	7.255
3	10.55	8.02326	1	1	2	10	IM137	0	1	磨玻璃	-754.06	9.29	8.6	-800	10	8.945
3	6.6	4.60251	1	1	2	11	IM143	0	1	磨玻璃		4.56	4.78	-800	5	4.67
3	6.5	10.3093	2	1	2	4	IM94	0	1	磨玻璃	-746.88	11.77	10.67	-800	12	11.22
3	7.125	16.6181	2	1	2	5	IM102	0	1	磨玻璃	-755.71	8	6.86	-800	8	7.43
3	11.6	3.92157	2	1	2	10	IM136	1	1	磨玻璃	-749.21	9.01	8.67	-800	10	8.84
3	25.6	31.0559	2	1	2	11	IM143	0	1	磨玻璃		4.22	3.22	-800	5	3.72
3	1	11.0124	3	1	2	4	IM94	0	1	磨玻璃	-756.69	12.5	11.26	-800	12	11.88
3	3.5625	8.16583	3	1	2	5	IM102	1	1	磨玻璃	-744.14	8.61	7.96	-800	8	8.285
3	10.7	3.88128	3	1	2	10	IM136	1	1	磨玻璃	-755.74	9.1	8.76	-800	10	8.93
3	13.7	14.1439	3	1	2	11	IM143	0	1	磨玻璃		4.6	4.03	-800	5	4.315
3	1	6.78851	4	1	2	4	IM92	0	1	磨玻璃	-723.9	12.27	11.49	-800	12	11.88
3	5.9375	18.4325	4	1	2	5	IM102	0	1	磨玻璃	-725.85	8.16	6.89	-800	8	7.525
3	9.6	18.6215	4	1	2	10	IM136	0	1	磨玻璃	-723.94	9.81	8.27	-800	10	9.04
3	11.7	2.52294	4	1	2	11	IM143	0	1	磨玻璃		4.47	4.36	-800	5	4.415
3	3.54583	5.40373	1	1	3	4	IM94	0	1	磨玻璃	-738.36	11.879	11.27	-800	12	11.5745
3	0.125	9.13838	1	1	3	5	IM102	0	1	磨玻璃	-746.66	8.36	7.66	-800	8	8.01
3	13.7	12.8237	1	1	3	10	IM137	0	1	磨玻璃	-746.84	9.15	8.11	-800	10	8.63
3	24.1	18.1034	1	1	3	11	IM143	0	1	磨玻璃		4.11	3.48	-800	5	3.795
3	3.29167	14.5102	2	1	3	4	IM94	0	1	磨玻璃	-747.09	12.39	10.82	-800	12	11.605
3	0.75	10.4439	2	1	3	5	IM102	1	1	磨玻璃	-755.55	8.46	7.66	-800	8	8.06
3	4.55	5.26882	2	1	3	10	IM136	1	1	磨玻璃	-758.78	9.79	9.3	-800	10	9.545
3	11.2	7.96253	2	1	3	11	IM143	0	1	磨玻璃		4.61	4.27	-800	5	4.44
3	0.541667	10.3749	3	1	3	4	IM94	0	1	磨玻璃	-759.92	12.66	11.47	-800	12	12.065
3	2.5	8.9172	3	1	3	5	IM102	1	1	磨玻璃	-763.19	8.55	7.85	-800	8	8.2
3	2.25	8.42217	3	1	3	10	IM136	1	1	磨玻璃	-765.68	10.17	9.38	-800	10	9.775
3	0.5	4.73251	3	1	3	11	IM143	0	1	磨玻璃		5.09	4.86	-800	5	4.975
3	4.29167	18.346	4	1	3	4	IM93	0	1	磨玻璃	-719.68	12.45	10.52	-800	12	11.485
3	1.3125	5.86701	4	1	3	5	IM102	1	1	磨玻璃	-738.37	8.12	7.67	-800	8	7.895
3	3.9	6.00214	4	1	3	10	IM136	1	1	磨玻璃	-734.54	9.89	9.33	-800	10	9.61
3	8.4	0	4	1	3	11	IM143	0	1	磨玻璃		4.58	4.58	-800	5	4.58
3	1.83333	11.3004	1	1	4	4	IM93	0	1	磨玻璃	-735.44	12.41	11.15	-800	12	11.78
3	1.625	7.13376	1	1	4	5	IM102	1	1	磨玻璃	-751.51	8.41	7.85	-800	8	8.13
3	6.45	13.5845	1	1	4	10	IM136	0	1	磨玻璃	-743.61	9.95	8.76	-800	10	9.355
3	21.7	19.3277	1	1	4	11	IM143	0	1	磨玻璃		4.26	3.57	-800	5	3.915
3	2.54167	22.3384	4	1	4	4	IM93	0	1	磨玻璃	-726.51	12.87	10.52	-800	12	11.695
3	6.875	15.942	4	1	4	5	IM102	1	1	磨玻璃	-736.14	8	6.9	-800	8	7.45
3	33.4	25.7627	4	1	4	10	IM137	1	1	磨玻璃	-742.85	7.42	5.9	-800	10	6.66
3	15.2	4.83092	4	1	4	11	IM143	0	1	磨玻璃		4.34	4.14	-800	5	4.24
3	2.5	7.07965	1	2	1	4	IM95	0	1	磨玻璃	-745.25	12.1	11.3	-800	12	11.7
3	1.75	10.8808	1	2	1	5	IM103	1	1	磨玻璃	-729.98	8.56	7.72	-800	8	8.14
3	3.3	4.87288	1	2	1	10	IM137	0	1	磨玻璃	-736.27	9.9	9.44	-800	10	9.67
3	0.8	0	1	2	1	11	IM143	0	1	磨玻璃		5.04	5.04	-800	5	5.04
3	0.208333	9.53631	2	2	1	4	IM95	0	1	磨玻璃	-752	12.52	11.43	-800	12	11.975
3	4.125	7.99001	2	2	1	5	IM103	1	1	磨玻璃	-743.74	8.65	8.01	-800	8	8.33
3	4.4	6.03448	2	2	1	10	IM137	0	1	磨玻璃	-742.46	9.84	9.28	-800	10	9.56
3	12.1	14.3902	2	2	1	11	IM143	0	1	磨玻璃		4.69	4.1	-800	5	4.395
3	0.333333	6.74157	3	2	1	4	IM93	0	1	磨玻璃	-759.67	12.35	11.57	-800	12	11.96
3	7	12.1437	3	2	1	5	IM103	1	1	磨玻璃	-753.91	9.05	8.07	-800	8	8.56
3	2.15	9.75348	3	2	1	10	IM138	0	1	磨玻璃	-758.67	10.24	9.33	-800	10	9.785
3	18.4	12.5	3	2	1	11	IM143	0	1	磨玻璃		4.32	3.84	-800	5	4.08
3	6.75	14.3678	4	2	1	4	IM94	0	1	磨玻璃	-719.28	11.94	10.44	-800	12	11.19
3	2.6875	12.2739	4	2	1	5	IM103	1	1	磨玻璃	-718.59	8.69	7.74	-800	8	8.215
3	5.75	16.6667	4	2	1	10	IM137	0	1	磨玻璃	-729.55	10.15	8.7	-800	10	9.425
3	2.9	11.7284	4	2	1	11	IM143	0	1	磨玻璃		5.43	4.86	-800	5	5.145
3	4.79167	15.9735	1	2	2	4	IM94	0	1	磨玻璃	-725.18	12.27	10.58	-800	12	11.425
3	5.25	2.94511	1	2	2	5	IM103	1	1	磨玻璃	-731.85	7.69	7.47	-800	8	7.58
3	5.02	12.5783	1	2	2	10	IM137	0	1	磨玻璃	-743.9	10.06	8.936	-800	10	9.498
3	10.4	0	1	2	2	11	IM143	0	1	磨玻璃		5.52	5.52	-800	5	5.52
3	3.41667	13.6406	2	2	2	4	IM94	0	1	磨玻璃	-741.33	12.33	10.85	-800	12	11.59
3	3.625	10.6557	2	2	2	5	IM103	0	1	磨玻璃	-756.58	8.1	7.32	-800	8	7.71
3	0.8	0	2	2	2	10	IM137	1	1	磨玻璃	-753.83	9.92	9.92	-800	10	9.92
3	0.8	0	2	2	2	11	IM143	0	1	磨玻璃		5.04	5.04	-800	5	5.04
3	2.83333	4.92091	3	2	2	4	IM94	0	1	磨玻璃	-752.2	11.94	11.38	-800	12	11.66
3	3.5	15.6425	3	2	2	5	IM103	0	1	磨玻璃	-755.42	8.28	7.16	-800	8	7.72
3	3.8	6.88172	3	2	2	10	IM137	1	1	磨玻璃	-763.98	9.94	9.3	-800	10	9.62
3	3.2	15	3	2	2	11	IM143	0	1	磨玻璃		5.52	4.8	-800	5	5.16
3	6.95833	21.5278	4	2	2	4	IM94	0	1	磨玻璃	-699.4	12.25	10.08	-800	12	11.165
3	8.25	20.09	4	2	2	5	IM103	1	1	磨玻璃	-719.72	8.01	6.67	-800	8	7.34
3	2.25	9.98926	4	2	2	10	IM139	1	1	磨玻璃	-719.81	10.24	9.31	-800	10	9.775
3	1.7	2.99401	4	2	2	11	IM143	0	1	磨玻璃		5.16	5.01	-800	5	5.085
3	5.16667	13.5084	1	2	3	4	IM94	0	1	磨玻璃	-733.51	12.1	10.66	-800	12	11.38
3	2.125	10.4839	1	2	3	5	IM102	1	1	磨玻璃	-736.38	8.22	7.44	-800	8	7.83
3	6.05	6.93833	1	2	3	10	IM137	0	1	磨玻璃	-744.79	9.71	9.08	-800	10	9.395
3	16	5.88235	1	2	3	11	IM143	0	1	磨玻璃		4.32	4.08	-800	5	4.2
3	2.08333	4.8823	2	2	3	4	IM94	0	1	磨玻璃	-750.04	12.03	11.47	-800	12	11.75
3	1.0625	10.2258	2	2	3	5	IM103	1	1	磨玻璃	-741.75	8.3	7.53	-800	8	7.915
3	5.6	6.7908	2	2	3	10	IM139	1	1	磨玻璃	-751.71	9.75	9.13	-800	10	9.44
3	9.6	12.7059	2	2	3	11	IM143	0	1	磨玻璃		4.79	4.25	-800	5	4.52
3	2	3.81282	3	2	3	4	IM94	0	1	磨玻璃	-757.59	11.98	11.54	-800	12	11.76
3	0.1875	9.03141	3	2	3	5	IM103	1	1	磨玻璃	-752.68	8.33	7.64	-800	8	7.985
3	5.6	8.84956	3	2	3	10	IM137	1	1	磨玻璃	-761.55	9.84	9.04	-800	10	9.44
3	11.2	5.55556	3	2	3	11	IM143	0	1	磨玻璃		4.56	4.32	-800	5	4.44
3	0.541667	4.71698	4	2	3	4	IM94	0	1	磨玻璃	-717.05	12.21	11.66	-800	12	11.935
3	3.625	16.573	4	2	3	5	IM102	1	1	磨玻璃	-708.67	8.3	7.12	-800	8	7.71
3	6.9	6.43016	4	2	3	10	IM137	0	1	磨玻璃	-708.29	9.6	9.02	-800	10	9.31
3	6.4	2.5974	4	2	3	11	IM143	0	1	磨玻璃		4.74	4.62	-800	5	4.68
3	2.25	5.18395	1	2	4	4	IM91	0	1	磨玻璃	-735.22	12.58	11.96	-800	12	12.27
3	3.5625	11.622	1	2	4	5	IM102	1	1	磨玻璃	-741.74	8.74	7.83	-800	8	8.285
3	6.7	17.9907	1	2	4	10	IM137	0	1	磨玻璃	-731.95	10.1	8.56	-800	10	9.33
3	8.3	3.32594	1	2	4	11	IM143	0	1	磨玻璃		4.66	4.51	-800	5	4.585
3	1.83333	11.3004	2	2	4	4	IM94	0	1	磨玻璃	-746.27	12.41	11.15	-800	12	11.78
3	3.5625	13.5309	2	2	4	5	IM103	0	1	磨玻璃	-754.67	8.81	7.76	-800	8	8.285
3	3.45	4.98938	2	2	4	10	IM137	1	1	磨玻璃	-743.58	9.89	9.42	-800	10	9.655
3	9.7	7.58621	2	2	4	11	IM143	0	1	磨玻璃		4.68	4.35	-800	5	4.515
3	0.625	9.94718	3	2	4	4	IM93	0	1	磨玻璃	-758.27	12.49	11.36	-800	12	11.925
3	0.875	10.3448	3	2	4	5	IM103	1	1	磨玻璃	-765.5	8.32	7.54	-800	8	7.93
3	2.2	6.76533	3	2	4	10	IM137	1	1	磨玻璃	-755.32	10.1	9.46	-800	10	9.78
3	16	5.88235	3	2	4	11	IM143	0	1	磨玻璃		4.32	4.08	-800	5	4.2
3	1.29167	13.4328	4	2	4	4	IM91	1	1	磨玻璃	-719.01	12.92	11.39	-800	12	12.155
3	1.625	7.65172	4	2	4	5	IM102	1	1	磨玻璃	-689.32	8.16	7.58	-800	8	7.87
3	2.1	5.45645	4	2	4	10	IM137	0	1	磨玻璃	-728.58	10.05	9.53	-800	10	9.79
3	9.2	4.04494	4	2	4	11	IM143	0	1	磨玻璃		4.63	4.45	-800	5	4.54
3	6	1.42857	1	2	5	4	IM94	0	1	磨玻璃	-741.84	11.36	11.2	-800	12	11.28
3	1.625	17.4033	1	2	5	5	IM102	1	1	磨玻璃	-739.02	8.5	7.24	-800	8	7.87
3	2.4	22.8311	1	2	5	10	IM137	0	1	磨玻璃	-739.88	10.76	8.76	-800	10	9.76
3	11.7	2.98851	1	2	5	11	IM143	0	1	磨玻璃		4.48	4.35	-800	5	4.415
3	3.875	1.3089	2	2	5	4	IM94	0	1	磨玻璃	-745.61	11.61	11.46	-800	12	11.535
3	1.6875	18.7761	2	2	5	5	IM102	1	1	磨玻璃	-743.52	8.54	7.19	-800	8	7.865
3	4.55	13.2961	2	2	5	10	IM137	0	1	磨玻璃	-751.12	10.14	8.95	-800	10	9.545
3	16	5.88235	2	2	5	11	IM143	0	1	磨玻璃		4.32	4.08	-800	5	4.2
3	1.79167	2.66552	3	2	5	4	IM94	0	1	磨玻璃	-757.87	11.94	11.63	-800	12	11.785
3	3.5625	1.82704	3	2	5	5	IM102	1	1	磨玻璃	-759.24	8.36	8.21	-800	8	8.285
3	3.75	9.92366	3	2	5	10	IM137	0	1	磨玻璃	-761.31	10.08	9.17	-800	10	9.625
3	16	5.88235	3	2	5	11	IM143	0	1	磨玻璃		4.32	4.08	-800	5	4.2
3	0.875	16.0763	4	2	5	4	IM92	1	1	磨玻璃	-726.46	12.78	11.01	-800	12	11.895
3	1.9375	12.6016	4	2	5	5	IM102	1	1	磨玻璃	-703.38	8.31	7.38	-800	8	7.845
3	5.55	14.1723	4	2	5	10	IM137	0	1	磨玻璃	-727.96	10.07	8.82	-800	10	9.445
3	13	0	4	2	5	11	IM143	0	1	磨玻璃		4.35	4.35	-800	5	4.35
3	9.5	1.47194	1	1	1	2	IM65	1	1	磨玻璃	122.73	11.03	10.87	-630	10	10.95
3	5.7	6.84932	1	1	1	3	IM88	1	1	磨玻璃	-583.67	5.46	5.11	-630	5	5.285
3	3.125	4.03957	1	1	1	7	IM121	1	1	磨玻璃	-629.26	12.62	12.13	-630	12	12.375
3	1.75	1.73482	1	1	1	8	IM122	1	1	磨玻璃	-619.26	8.21	8.07	-630	8	8.14
3	9.5	1.47194	2	1	1	2	IM65	1	1	磨玻璃	-626.33	11.03	10.87	-630	10	10.95
3	5.7	6.84932	2	1	1	3	IM88	1	1	磨玻璃	-612.47	5.46	5.11	-630	5	5.285
3	3.58333	2.77325	2	1	1	7	IM122	1	1	磨玻璃	-631.31	12.6	12.26	-630	12	12.43
3	1.0625	4.42478	2	1	1	8	IM122	1	1	磨玻璃	-621.74	8.26	7.91	-630	8	8.085
3	8.4	1.48699	3	1	1	2	IM64	1	1	磨玻璃	-627.64	10.92	10.76	-630	10	10.84
3	2.2	11.5942	3	1	1	3	IM88	1	1	磨玻璃	-590.41	5.39	4.83	-630	5	5.11
3	2.20833	4.07654	3	1	1	7	IM120	1	1	磨玻璃	-632.75	12.51	12.02	-630	12	12.265
3	1.125	4.03531	3	1	1	8	IM121	1	1	磨玻璃	-621.51	8.25	7.93	-630	8	8.09
3	9.45	3.43866	4	1	1	2	IM65	1	1	磨玻璃	-615.56	11.13	10.76	-630	10	10.945
3	5.5	50	4	1	1	3	IM88	1	1	磨玻璃	-541	5.67	3.78	-630	5	4.725
3	3.08333	1.4658	4	1	1	7	IM120	1	1	磨玻璃	-627.94	12.46	12.28	-630	12	12.37
3	1	5.33672	4	1	1	8	IM121	1	1	磨玻璃	-622.84	8.29	7.87	-630	8	8.08
3	7.85	13.9881	1	1	2	2	IM65	1	1	磨玻璃	-618.94	11.49	10.08	-630	10	10.785
3	10.2	15.3477	1	1	2	3	IM88	1	1	磨玻璃		4.81	4.17	-630	5	4.49
3	0.833333	2.84996	1	1	2	7	IM121	1	1	磨玻璃	-627.98	12.27	11.93	-630	12	12.1
3	2.25	8.14249	1	1	2	8	IM122	1	1	磨玻璃	-631.18	8.5	7.86	-630	8	8.18
3	7.85	13.9881	2	1	2	2	IM65	1	1	磨玻璃	-622.97	11.49	10.08	-630	10	10.785
3	0	9.20502	2	1	2	3	IM88	1	1	磨玻璃	-608.05	5.22	4.78	-630	5	5
3	1.41667	2.49584	2	1	2	7	IM122	1	1	磨玻璃	-627.19	12.32	12.02	-630	12	12.17
3	3.1875	6.11735	2	1	2	8	IM122	1	1	磨玻璃	-639.91	8.5	8.01	-630	8	8.255
3	7.5	14.1434	3	1	2	2	IM65	1	1	磨玻璃	-622.79	11.46	10.04	-630	10	10.75
3	5.5	0.211864	3	1	2	3	IM88	1	1	磨玻璃		4.73	4.72	-630	5	4.725
3	1.41667	2.49584	3	1	2	7	IM122	1	1	磨玻璃	-629.88	12.32	12.02	-630	12	12.17
3	2.625	8.90585	3	1	2	8	IM122	1	1	磨玻璃	-634.21	8.56	7.86	-630	8	8.21
3	7.15	17.3428	4	1	2	2	IM65	1	1	磨玻璃	-620.24	11.57	9.86	-630	10	10.715
3	10.4	13.3333	4	1	2	3	IM88	1	1	磨玻璃		4.76	4.2	-630	5	4.48
3	1.70833	3.41667	4	1	2	7	IM120	1	1	磨玻璃	-623.79	12.41	12	-630	12	12.205
3	2.6875	5.375	4	1	2	8	IM121	1	1	磨玻璃	-618.8	8.43	8	-630	8	8.215
3	11.3	14.8649	1	1	3	2	IM65	1	1	磨玻璃	-623.86	11.9	10.36	-630	10	11.13
3	2.7	46.3291	1	1	3	3	IM87	1	1	磨玻璃	-611.75	5.78	3.95	-630	5	4.865
3	2.25	5.35565	1	1	3	7	IM121	1	1	磨玻璃	-630.51	12.59	11.95	-630	12	12.27
3	0	5.65553	1	1	3	8	IM122	1	1	磨玻璃	-627.14	8.22	7.78	-630	8	8
3	10.75	17.1569	2	1	3	2	IM65	1	1	磨玻璃	-630.81	11.95	10.2	-630	10	11.075
3	3.2	45.0633	2	1	3	3	IM88	1	1	磨玻璃	-606.58	5.73	3.95	-630	5	4.84
3	1.83333	5.37815	2	1	3	7	IM122	1	1	磨玻璃	-631.71	12.54	11.9	-630	12	12.22
3	1.0625	4.42478	2	1	3	8	IM122	1	1	磨玻璃	-627.58	8.26	7.91	-630	8	8.085
3	10.1	17.1598	3	1	3	2	IM65	1	1	磨玻璃	-633.1	11.88	10.14	-630	10	11.01
3	1	43.8424	3	1	3	3	IM88	1	1	磨玻璃	-602.05	5.84	4.06	-630	5	4.95
3	2.45833	4.06639	3	1	3	7	IM122	1	1	磨玻璃	-623.11	12.54	12.05	-630	12	12.295
3	1.3125	4.41362	3	1	3	8	IM122	1	1	磨玻璃	-627.28	8.28	7.93	-630	8	8.105
3	11.25	21.8345	4	1	3	2	IM65	1	1	磨玻璃	-627.61	12.22	10.03	-630	10	11.125
3	1	40.4762	4	1	3	3	IM88	1	1	磨玻璃	-565.4	5.9	4.2	-630	5	5.05
3	0.583333	3.54132	4	1	3	7	IM122	1	1	磨玻璃	-624.89	12.28	11.86	-630	12	12.07
3	2.5	5.25657	4	1	3	8	IM122	1	1	磨玻璃	-624.67	8.41	7.99	-630	8	8.2
3	9.25	19.1575	1	1	4	2	IM65	1	1	磨玻璃	-628.58	11.88	9.97	-630	10	10.925
3	0.3	42.5791	1	1	4	3	IM88	1	1	磨玻璃	-567.9	5.86	4.11	-630	5	4.985
3	0.833333	3.7037	1	1	4	7	IM122	1	1	磨玻璃	-627.68	12.32	11.88	-630	12	12.1
3	2.375	4.2394	1	1	4	8	IM122	1	1	磨玻璃	-625.13	8.36	8.02	-630	8	8.19
3	10.65	19.1089	4	1	4	2	IM64	1	1	磨玻璃	-615.16	12.03	10.1	-630	10	11.065
3	6.5	53.3875	4	1	4	3	IM87	1	1	磨玻璃	-492.62	5.66	3.69	-630	5	4.675
3	1.70833	1.40264	4	1	4	7	IM120	1	1	磨玻璃	-624.34	12.29	12.12	-630	12	12.205
3	0.375	3.29114	4	1	4	8	IM121	1	1	磨玻璃	-620.4	8.16	7.9	-630	8	8.03
3	0.3	3.05499	1	2	1	2	IM77	1	1	磨玻璃	-635.3	10.12	9.82	-630	10	9.97
3	0.4	7.01031	1	2	1	3	IM89	1	1	磨玻璃	-629.28	5.19	4.85	-630	5	5.02
3	1.45833	2.57903	1	2	1	7	IM122	1	1	磨玻璃	-639.91	12.33	12.02	-630	12	12.175
3	0.375	7.28218	1	2	1	8	IM123	1	1	磨玻璃	-630.96	8.25	7.69	-630	8	7.97
3	0.3	3.05499	2	2	1	2	IM77	1	1	磨玻璃	-636.87	10.12	9.82	-630	10	9.97
3	2.4	2.77228	2	2	1	3	IM89	1	1	磨玻璃	-631.5	5.19	5.05	-630	5	5.12
3	1.04167	4.81419	2	2	1	7	IM122	1	1	磨玻璃	-640.27	12.41	11.84	-630	12	12.125
3	0.375	5.67742	2	2	1	8	IM123	1	1	磨玻璃	-629.81	8.19	7.75	-630	8	7.97
3	1	5.07614	3	2	1	2	IM77	1	1	磨玻璃	-639.34	10.35	9.85	-630	10	10.1
3	1.5	7.14286	3	2	1	3	IM89	1	1	磨玻璃	-622.38	5.25	4.9	-630	5	5.075
3	1.04167	4.81419	3	2	1	7	IM122	1	1	磨玻璃	-640.31	12.41	11.84	-630	12	12.125
3	0.4375	4.45293	3	2	1	8	IM123	1	1	磨玻璃	-631.25	8.21	7.86	-630	8	8.035
3	0.45	7.97101	4	2	1	2	IM76	1	1	磨玻璃	-621.51	10.43	9.66	-630	10	10.045
3	3.5	12.0902	4	2	1	3	IM89	1	1	磨玻璃	-619.45	5.47	4.88	-630	5	5.175
3	0.875	5.69244	4	2	1	7	IM122	1	1	磨玻璃	-635.53	12.44	11.77	-630	12	12.105
3	0.6875	5.22293	4	2	1	8	IM123	1	1	磨玻璃	-624.5	8.26	7.85	-630	8	8.055
3	2.5	6.5678	1	2	2	2	IM76	1	1	磨玻璃	-631.85	10.06	9.44	-630	10	9.75
3	0.3	3.05499	1	2	2	3	IM89	1	1	磨玻璃	-622.82	5.06	4.91	-630	5	4.985
3	3.20833	1.21852	1	2	2	7	IM122	1	1	磨玻璃	-634.83	12.46	12.31	-630	12	12.385
3	0.1875	4.48143	1	2	2	8	IM123	1	1	磨玻璃	-626.85	8.16	7.81	-630	8	7.985
3	2.05	4.91632	2	2	2	2	IM76	1	1	磨玻璃	-634.6	10.03	9.56	-630	10	9.795
3	1.3	6.48536	2	2	2	3	IM89	1	1	磨玻璃	-632.39	5.09	4.78	-630	5	4.935
3	3.20833	1.21852	2	2	2	7	IM122	1	1	磨玻璃	-638.54	12.46	12.31	-630	12	12.385
3	0	5.65553	2	2	2	8	IM123	1	1	磨玻璃	-627.24	8.22	7.78	-630	8	8
3	1.9	4.80167	3	2	2	2	IM76	1	1	磨玻璃	-636.55	10.04	9.58	-630	10	9.81
3	1.3	6.48536	3	2	2	3	IM89	1	1	磨玻璃	-627.79	5.09	4.78	-630	5	4.935
3	2.95833	2.54098	3	2	2	7	IM122	1	1	磨玻璃	-638.64	12.51	12.2	-630	12	12.355
3	0.1875	4.48143	3	2	2	8	IM123	1	1	磨玻璃	-628.1	8.16	7.81	-630	8	7.985
3	2.8	7.91444	4	2	2	2	IM76	1	1	磨玻璃	-624.76	10.09	9.35	-630	10	9.72
3	2.3	12.854	4	2	2	3	IM89	1	1	磨玻璃	-629	5.18	4.59	-630	5	4.885
3	2.125	2.22772	4	2	2	7	IM122	1	1	磨玻璃	-631.09	12.39	12.12	-630	12	12.255
3	0.6875	4.7014	4	2	2	8	IM122	1	1	磨玻璃	-624.41	8.24	7.87	-630	8	8.055
3	2.25	5.14166	1	2	3	2	IM76	1	1	磨玻璃	-637.45	10.02	9.53	-630	10	9.775
3	1.4	18.0645	1	2	3	3	IM89	1	1	磨玻璃	-617.32	5.49	4.65	-630	5	5.07
3	2.75	1.14192	1	2	3	7	IM122	1	1	磨玻璃	-639.79	12.4	12.26	-630	12	12.33
3	0	3.82166	1	2	3	8	IM122	1	1	磨玻璃	-638.33	8.15	7.85	-630	8	8
3	2.2	6.76533	2	2	3	2	IM76	1	1	磨玻璃	-641.91	10.1	9.46	-630	10	9.78
3	1.4	18.0645	2	2	3	3	IM89	1	1	磨玻璃	-618.74	5.49	4.65	-630	5	5.07
3	2.75	1.14192	2	2	3	7	IM122	1	1	磨玻璃	-641.37	12.4	12.26	-630	12	12.33
3	0	3.82166	2	2	3	8	IM122	1	1	磨玻璃	-640.61	8.15	7.85	-630	8	8
3	0.55	3.1665	3	2	3	2	IM76	1	1	磨玻璃	-643.24	10.1	9.79	-630	10	9.945
3	1.4	18.0645	3	2	3	3	IM89	1	1	磨玻璃	-620.05	5.49	4.65	-630	5	5.07
3	2.25	2.80992	3	2	3	7	IM122	1	1	磨玻璃	-641.12	12.44	12.1	-630	12	12.27
3	0	3.82166	3	2	3	8	IM122	1	1	磨玻璃	-639.4	8.15	7.85	-630	8	8
3	2.1	3.7461	4	2	3	2	IM76	1	1	磨玻璃	-619.9	9.97	9.61	-630	10	9.79
3	5	33.3333	4	2	3	3	IM89	1	1	磨玻璃	-623.1	6	4.5	-630	5	5.25
3	2.54167	2.21857	4	2	3	7	IM122	1	1	磨玻璃	-633.38	12.44	12.17	-630	12	12.305
3	0.375	3.5488	4	2	3	8	IM122	1	1	磨玻璃	-622.71	8.17	7.89	-630	8	8.03
3	1.7	13.2075	1	2	4	2	IM76	1	1	磨玻璃	-635.71	10.8	9.54	-630	10	10.17
3	3.1	12.5	1	2	4	3	IM89	1	1	磨玻璃	-624.65	5.13	4.56	-630	5	4.845
3	1.83333	2.82158	1	2	4	7	IM122	1	1	磨玻璃	-638.99	12.39	12.05	-630	12	12.22
3	1	7.17949	1	2	4	8	IM122	1	1	磨玻璃	-634.68	8.36	7.8	-630	8	8.08
3	1.7	13.2075	2	2	4	2	IM76	1	1	磨玻璃	-639.07	10.8	9.54	-630	10	10.17
3	1.2	12.0172	2	2	4	3	IM89	1	1	磨玻璃	-615.52	5.22	4.66	-630	5	4.94
3	2.08333	3.65752	2	2	4	7	IM122	1	1	磨玻璃	-640.38	12.47	12.03	-630	12	12.25
3	1	7.17949	2	2	4	8	IM122	1	1	磨玻璃	-634.79	8.36	7.8	-630	8	8.08
3	1.55	11.7831	3	2	4	2	IM76	1	1	磨玻璃	-639.33	10.72	9.59	-630	10	10.155
3	2.1	12.3644	3	2	4	3	IM89	1	1	磨玻璃	-616.95	5.18	4.61	-630	5	4.895
3	2.08333	3.65752	3	2	4	7	IM122	1	1	磨玻璃	-640.68	12.47	12.03	-630	12	12.25
3	1	7.17949	3	2	4	8	IM123	1	1	磨玻璃	-634.11	8.36	7.8	-630	8	8.08
3	1.2	11.2735	4	2	4	2	IM76	1	1	磨玻璃	-627.41	10.66	9.58	-630	10	10.12
3	1.1	20.2614	4	2	4	3	IM89	1	1	磨玻璃	-624.6	5.52	4.59	-630	5	5.055
3	1.04167	4.98732	4	2	4	7	IM122	1	1	磨玻璃	-637	12.42	11.83	-630	12	12.125
3	0.5	6.75325	4	2	4	8	IM122	1	1	磨玻璃	-625.26	8.22	7.7	-630	8	7.96
3	0.85	1.52439	1	2	5	2	IM76	1	1	磨玻璃	-629.68	9.99	9.84	-630	10	9.915
3	4.4	9.64912	1	2	5	3	IM89	1	1	磨玻璃	-612	5	4.56	-630	5	4.78
3	2.33333	3.81743	1	2	5	7	IM122	1	1	磨玻璃	-633.84	12.51	12.05	-630	12	12.28
3	3.6875	11.6758	1	2	5	8	IM122	1	1	磨玻璃	-630.28	8.13	7.28	-630	8	7.705
3	1.1	1.63099	2	2	5	2	IM76	1	1	磨玻璃	-634.67	9.97	9.81	-630	10	9.89
3	2.6	7.23404	2	2	5	3	IM89	1	1	磨玻璃	-614.35	5.04	4.7	-630	5	4.87
3	2.45833	4.06639	2	2	5	7	IM122	1	1	磨玻璃	-635.19	12.54	12.05	-630	12	12.295
3	4.3125	13.2312	2	2	5	8	IM122	1	1	磨玻璃	-631.73	8.13	7.18	-630	8	7.655
3	2.15	3.21911	3	2	5	2	IM76	1	1	磨玻璃	-638.19	9.94	9.63	-630	10	9.785
3	3.1	10.6522	3	2	5	3	IM89	1	1	磨玻璃	-621.31	5.09	4.6	-630	5	4.845
3	3.41667	2.44698	3	2	5	7	IM122	1	1	磨玻璃	-634.9	12.56	12.26	-630	12	12.41
3	3.6875	11.6758	3	2	5	8	IM122	1	1	磨玻璃	-631.56	8.13	7.28	-630	8	7.705
3	3.2	4.43506	4	2	5	2	IM76	1	1	磨玻璃	-616.93	9.89	9.47	-630	10	9.68
3	3.3	7.06638	4	2	5	3	IM89	1	1	磨玻璃	-592.5	5	4.67	-630	5	4.835
3	2.375	4.92077	4	2	5	7	IM122	1	1	磨玻璃	-629.48	12.58	11.99	-630	12	12.285
3	2.5625	7.86667	4	2	5	8	IM122	1	1	磨玻璃	-615.15	8.09	7.5	-630	8	7.795
3	1.9	2.18254	1	1	1	1	IM55	1	1	实性	134.65	10.3	10.08	100	10	10.19
3	4.4	9.64912	1	1	1	6	IM115	1	1	实性	266	5	4.56	100	5	4.78
3	5.08333	1.23675	1	1	1	9	IM136	1	1	实性	151.73	11.46	11.32	100	12	11.39
3	1.0625	4.42478	1	1	1	12	IM151	1	1	实性	161.2	8.26	7.91	100	8	8.085
3	1.9	2.18254	2	1	1	1	IM56	1	1	实性	136.86	10.3	10.08	100	10	10.19
3	4.4	9.64912	2	1	1	6	IM115	1	1	实性	266.29	5	4.56	100	5	4.78
3	5.91667	3.05755	2	1	1	9	IM135	1	1	实性	152.98	11.46	11.12	100	12	11.29
3	0.3125	4.4586	2	1	1	12	IM151	1	1	实性	158.91	8.2	7.85	100	8	8.025
3	0.8	2.20662	3	1	1	1	IM56	1	1	实性	141.17	10.19	9.97	100	10	10.08
3	0.4	0.806452	3	1	1	6	IM115	1	1	实性	270.91	5	4.96	100	5	4.98
3	5.91667	3.05755	3	1	1	9	IM135	1	1	实性	153.7	11.46	11.12	100	12	11.29
3	0.3125	4.4586	3	1	1	12	IM150	1	1	实性	171.64	8.2	7.85	100	8	8.025
3	1.75	2.68924	4	1	1	1	IM56	1	1	实性	142.34	10.31	10.04	100	10	10.175
3	4	9.15033	4	1	1	6	IM115	1	1	实性	225.63	5.01	4.59	100	5	4.8
3	1.70833	3.0782	4	1	1	9	IM136	1	1	实性	151.43	12.39	12.02	100	12	12.205
3	1.5	5.30973	4	1	1	12	IM151	1	1	实性	161.12	8.33	7.91	100	8	8.12
3	3.55	7.72317	1	1	2	1	IM55	1	1	实性	145.73	10.74	9.97	100	10	10.355
3	2.2	4.60251	1	1	2	6	IM115	1	1	实性	214.69	5	4.78	100	5	4.89
3	5.16667	1.41593	1	1	2	9	IM136	1	1	实性	146.01	11.46	11.3	100	12	11.38
3	1.125	5.72172	1	1	2	12	IM151	1	1	实性	181.86	8.13	7.69	100	8	7.91
3	2.7	7.89474	2	1	2	1	IM56	1	1	实性	146.54	10.66	9.88	100	10	10.27
3	5.9	4.56522	2	1	2	6	IM115	1	1	实性		4.81	4.6	100	5	4.705
3	5.58333	1.42222	2	1	2	9	IM135	1	1	实性	146.97	11.41	11.25	100	12	11.33
3	1.125	5.72172	2	1	2	12	IM151	1	1	实性	181.39	8.13	7.69	100	8	7.91
3	2.85	5.7	3	1	2	1	IM56	1	1	实性	146.95	10.57	10	100	10	10.285
3	5.9	4.56522	3	1	2	6	IM115	0	1	实性		4.81	4.6	100	5	4.705
3	5.79167	1.33571	3	1	2	9	IM135	1	1	实性	147.75	11.38	11.23	100	12	11.305
3	1.125	5.72172	3	1	2	12	IM151	1	1	实性	182.2	8.13	7.69	100	8	7.91
3	2.5	2.56917	4	1	2	1	IM56	1	1	部分实性	144.57	10.38	10.12	100	10	10.25
3	5.4	3.87931	4	1	2	6	IM115	1	1	实性		4.82	4.64	100	5	4.73
3	11.4167	1.70778	4	1	2	9	IM133	1	1	实性	139.78	10.72	10.54	100	12	10.63
3	6.25	3.52782	4	1	2	12	IM149	1	1	实性	176.97	7.63	7.37	100	8	7.5
3	3	7.87084	1	1	3	1	IM55	1	1	实性	144.47	10.69	9.91	100	10	10.3
3	8.8	10.1382	1	1	3	6	IM115	1	1	实性		4.78	4.34	100	5	4.56
3	5.75	3.05206	1	1	3	9	IM134	1	1	实性	148.87	11.48	11.14	100	12	11.31
3	0.0625	2.65823	1	1	3	12	IM151	1	1	实性	169.16	8.11	7.9	100	8	8.005
3	2.7	7.89474	2	1	3	1	IM56	1	1	实性	145.41	10.66	9.88	100	10	10.27
3	8.8	10.1382	2	1	3	6	IM115	1	1	实性		4.78	4.34	100	5	4.56
3	6.125	4.44646	2	1	3	9	IM135	1	1	实性	150.28	11.51	11.02	100	12	11.265
3	0.0625	2.65823	2	1	3	12	IM151	1	1	实性	169.92	8.11	7.9	100	8	8.005
3	2.7	7.89474	3	1	3	1	IM56	1	1	实性	146.73	10.66	9.88	100	10	10.27
3	1.4	2.88066	3	1	3	6	IM115	0	1	实性	223.11	5	4.86	100	5	4.93
3	6.125	4.44646	3	1	3	9	IM135	1	1	实性	151.28	11.51	11.02	100	12	11.265
3	0.5	2.80255	3	1	3	12	IM151	1	1	实性	170.65	8.07	7.85	100	8	7.96
3	1.5	6.9317	4	1	3	1	IM56	1	1	实性	150.69	10.49	9.81	100	10	10.15
3	3.6	0	4	1	3	6	IM115	1	1	实性		4.82	4.82	100	5	4.82
3	5.20833	1.6844	4	1	3	9	IM135	1	1	实性	143.99	11.47	11.28	100	12	11.375
3	0.5	5.36398	4	1	3	12	IM151	1	1	实性	173.03	8.25	7.83	100	8	8.04
3	3	6.61986	1	1	4	1	IM56	1	1	实性	144.93	10.63	9.97	100	10	10.3
3	6.4	7.5388	1	1	4	6	IM115	1	1	实性		4.85	4.51	100	5	4.68
3	4.625	1.31926	1	1	4	9	IM135	1	1	实性	148.08	11.52	11.37	100	12	11.445
3	0.3125	4.4586	1	1	4	12	IM151	1	1	实性	173.81	8.2	7.85	100	8	8.025
3	1.95	6.79513	4	1	4	1	IM55	1	1	实性	149.58	10.53	9.86	100	10	10.195
3	5.4	3.87931	4	1	4	6	IM115	1	1	实性		4.82	4.64	100	5	4.73
3	6.58333	3.81818	4	1	4	9	IM134	1	1	实性	149.24	11.42	11	100	12	11.21
3	0.125	2.27273	4	1	4	12	IM150	1	1	实性	157.45	8.1	7.92	100	8	8.01
3	1.3	2.19561	1	2	1	1	IM56	1	1	实性	106.06	10.24	10.02	100	10	10.13
3	2.4	4.61216	1	2	1	6	IM117	1	1	实性		4.99	4.77	100	5	4.88
3	0.208333	1.25523	1	2	1	9	IM136	1	1	实性	123.1	12.1	11.95	100	12	12.025
3	1.3125	4.53368	1	2	1	12	IM152	1	1	实性	157.34	8.07	7.72	100	8	7.895
3	0.65	3.53893	2	2	1	1	IM56	1	1	实性	107.92	10.24	9.89	100	10	10.065
3	2.4	4.61216	2	2	1	6	IM117	1	1	实性		4.99	4.77	100	5	4.88
3	0.666667	2.54885	2	2	1	9	IM136	1	1	实性	124.41	12.07	11.77	100	12	11.92
3	1.9375	4.56323	2	2	1	12	IM152	1	1	实性	169.14	8.02	7.67	100	8	7.845
3	0.85	1.4985	3	2	1	1	IM57	1	1	实性	111.08	10.16	10.01	100	10	10.085
3	2.4	4.61216	3	2	1	6	IM117	0	1	实性		4.99	4.77	100	5	4.88
3	0	1.17351	3	2	1	9	IM137	1	1	实性	125.13	12.07	11.93	100	12	12
3	2.625	4.46194	3	2	1	12	IM152	1	1	实性	165.3	7.96	7.62	100	8	7.79
3	1.5	1.78926	4	2	1	1	IM56	1	1	实性	110.77	10.24	10.06	100	10	10.15
3	2.9	3.76238	4	2	1	6	IM117	1	1	实性	116.8	5.24	5.05	100	5	5.145
3	0.208333	3.48343	4	2	1	9	IM136	1	1	实性	114.56	12.18	11.77	100	12	11.975
3	2.4375	5.39474	4	2	1	12	IM152	1	1	实性	144.61	8.01	7.6	100	8	7.805
3	1.15	4.96454	1	2	2	1	IM56	1	1	实性	120.67	10.36	9.87	100	10	10.115
3	0.8	4.53608	1	2	2	6	IM117	1	1	实性	189.763	5.07	4.85	100	5	4.96
3	0.458333	4.01366	1	2	2	9	IM136	1	1	实性	118.8	12.18	11.71	100	12	11.945
3	1.5625	6.42202	1	2	2	12	IM152	1	1	实性	171.57	8.12	7.63	100	8	7.875
3	1.15	4.96454	2	2	2	1	IM56	1	1	实性	121.97	10.36	9.87	100	10	10.115
3	0.8	4.53608	2	2	2	6	IM117	1	1	实性	194.18	5.07	4.85	100	5	4.96
3	0.458333	4.01366	2	2	2	9	IM136	1	1	实性	119.97	12.18	11.71	100	12	11.945
3	1.5625	6.42202	2	2	2	12	IM152	1	1	实性	171.45	8.12	7.63	100	8	7.875
3	0.35	6.69413	3	2	2	1	IM56	1	1	实性	123.17	10.36	9.71	100	10	10.035
3	1.6	4.5738	3	2	2	6	IM117	0	1	实性		5.03	4.81	100	5	4.92
3	0.666667	3.93499	3	2	2	9	IM136	1	1	实性	121.3	12.15	11.69	100	12	11.92
3	1.9375	6.44737	3	2	2	12	IM152	1	1	实性	173.58	8.09	7.6	100	8	7.845
3	1.2	2.6026	4	2	2	1	IM56	1	1	实性	127.14	10.25	9.99	100	10	10.12
3	2	3.59281	4	2	2	6	IM117	1	1	实性	129.6	5.19	5.01	100	5	5.1
3	4.25	1.57895	4	2	2	9	IM136	1	1	实性	115.65	11.58	11.4	100	12	11.49
3	0.9375	2.16837	4	2	2	12	IM151	1	1	实性	139.86	8.01	7.84	100	8	7.925
3	3.95	7.9	1	2	3	1	IM56	1	1	实性	114.98	10.79	10	100	10	10.395
3	1.6	4.5738	1	2	3	6	IM117	1	1	实性	221.19	5.03	4.81	100	5	4.92
3	0.125	1.25628	1	2	3	9	IM136	1	1	实性	124.33	12.09	11.94	100	12	12.015
3	1	2.8169	1	2	3	12	IM151	1	1	实性	169.33	8.03	7.81	100	8	7.92
3	3.1	5.58325	2	2	3	1	IM56	1	1	实性	116.66	10.59	10.03	100	10	10.31
3	1.6	4.5738	2	2	3	6	IM117	1	1	实性	249.53	5.03	4.81	100	5	4.92
3	0.125	1.25628	2	2	3	9	IM136	1	1	实性	125.23	12.09	11.94	100	12	12.015
3	1	2.8169	2	2	3	12	IM151	1	1	实性	169.83	8.03	7.81	100	8	7.92
3	3.1	5.58325	3	2	3	1	IM56	1	1	实性	118.13	10.59	10.03	100	10	10.31
3	1.6	4.5738	3	2	3	6	IM117	0	1	实性		5.03	4.81	100	5	4.92
3	0.0416667	1.25839	3	2	3	9	IM136	1	1	实性	125.73	12.07	11.92	100	12	11.995
3	2.375	6.0686	3	2	3	12	IM151	1	1	实性	170.37	8.04	7.58	100	8	7.81
3	3.25	9.43205	4	2	3	1	IM56	1	1	实性	114.66	10.79	9.86	100	10	10.325
3	2.6	3.57143	4	2	3	6	IM117	1	1	实性	218.17	5.22	5.04	100	5	5.13
3	0.416667	3.03286	4	2	3	9	IM136	1	1	实性	116.86	12.23	11.87	100	12	12.05
3	1.5	5.47588	4	2	3	12	IM151	1	1	实性	147.61	8.09	7.67	100	8	7.88
3	0.8	2.20662	1	2	4	1	IM56	1	1	实性	114.01	10.19	9.97	100	10	10.08
3	2.4	4.61216	1	2	4	6	IM117	1	1	实性		4.99	4.77	100	5	4.88
3	0.0833333	4.78224	1	2	4	9	IM137	1	1	实性	124.41	12.27	11.71	100	12	11.99
3	0.5625	1.88206	1	2	4	12	IM151	1	1	实性	163.81	8.12	7.97	100	8	8.045
3	0.8	2.20662	2	2	4	1	IM56	1	1	实性	115.86	10.19	9.97	100	10	10.08
3	2.4	4.61216	2	2	4	6	IM117	1	1	实性		4.99	4.77	100	5	4.88
3	0.0833333	4.78224	2	2	4	9	IM136	1	1	实性	125.9	12.27	11.71	100	12	11.99
3	0.5625	1.88206	2	2	4	12	IM151	1	1	实性	164.38	8.12	7.97	100	8	8.045
3	0.8	2.20662	3	2	4	1	IM56	1	1	实性	117.78	10.19	9.97	100	10	10.08
3	2.4	4.61216	3	2	4	6	IM117	0	1	实性		4.99	4.77	100	5	4.88
3	0.333333	6.74157	3	2	4	9	IM136	1	1	实性	127.07	12.35	11.57	100	12	11.96
3	0.9375	1.875	3	2	4	12	IM152	1	1	实性	164.91	8.15	8	100	8	8.075
3	0.75	1.7017	4	2	4	1	IM56	1	1	实性	120.8	10.16	9.99	100	10	10.075
3	1.1	12.6882	4	2	4	6	IM117	1	1	实性	154.3	5.24	4.65	100	5	4.945
3	1.04167	3.09883	4	2	4	9	IM136	1	1	实性	123.08	12.31	11.94	100	12	12.125
3	0.5	5.41935	4	2	4	12	IM151	1	1	实性	151.05	8.17	7.75	100	8	7.96
3	3.35	5.67164	1	2	5	1	IM56	1	1	实性	125.62	10.62	10.05	100	10	10.335
3	2.5	7.44681	1	2	5	6	IM117	1	1	实性	168.13	5.05	4.7	100	5	4.875
3	0.375	2.62712	1	2	5	9	IM137	1	1	实性	129.22	12.11	11.8	100	12	11.955
3	14	21.5305	1	2	5	12	IM151	1	1	实性	165.43	6.05	7.71	100	8	6.88
3	3.35	5.67164	2	2	5	1	IM56	1	1	实性	126.73	10.62	10.05	100	10	10.335
3	2.5	7.44681	2	2	5	6	IM117	1	1	实性	171.06	5.05	4.7	100	5	4.875
3	0.375	2.62712	2	2	5	9	IM137	1	1	实性	129.58	12.11	11.8	100	12	11.955
3	2.375	6.0686	2	2	5	12	IM151	1	1	实性	165.85	8.04	7.58	100	8	7.81
3	3.35	5.67	3	2	5	1	IM56	1	1	实性	127.83	10.62	10.05	100	10	10.335
3	7.4	3.07018	3	2	5	6	IM117	0	1	实性		4.7	4.56	100	5	4.63
3	0.666667	2.54885	3	2	5	9	IM136	1	1	实性	129.96	12.07	11.77	100	12	11.92
3	1.4375	4.01035	3	2	5	12	IM151	1	1	实性	167.17	8.04	7.73	100	8	7.885
3	2.1	5.45645	4	2	5	1	IM55	1	1	实性	132.88	10.05	9.53	100	10	9.79
3	2	3.59281	4	2	5	6	IM117	1	1	实性	182.31	5.19	5.01	100	5	5.1
3	1.41667	1.49007	4	2	5	9	IM136	1	1	实性	124.55	12.26	12.08	100	12	12.17
3	2.4375	5.39474	4	2	5	12	IM151	1	1	实性	135.7	8.01	7.6	100	8	7.805
3			2	1	4	1	IM56	1	1	实性	132.88	10.05	9.53	100	10	9.79
3			2	1	4	2	IM65	1	1	实性	132.88	10.05	9.53	100	10	9.79
3			2	1	4	3	IM88	1	1	实性	182.31	5.19	5.01	100	5	5.1
3			2	1	4	4	IM93	0	1	实性		12.26	12.08	100	12	12.17
3			2	1	4	5	IM102	1	1	实性	135.7	8.01	7.6	100	8	7.805
3			2	1	4	6	IM115	1	1	实性	182.31	5.19	5.01	100	5	5.1
3			2	1	4	7	IM122	1	1	实性	124.55	12.26	12.08	100	12	12.17
3			2	1	4	8	IM122	1	1	实性	135.7	8.01	7.6	100	8	7.805
3			2	1	4	9	IM135	1	1	实性	123.08	12.31	11.94	100	12	12.125
3			2	1	4	10	IM136	1	1	实性	121.97	10.36	9.87	100	10	10.115
3			2	1	4	11	IM143	0	1	实性				100	5	#DIV/0!
3			2	1	4	12	IM151	1	1	实性	167.17	8.04	7.73	100	8	7.885
3			3	1	4	1	IM56	1	1	实性	121.97	10.36	9.87	100	10	10.115
3			3	1	4	2	IM65	1	1	实性	114.01	10.19	9.97	100	10	10.08
3			3	1	4	3	IM88	1	1	实性	194.18	5.07	4.85	100	5	4.96
3			3	1	4	4	IM93	0	1	实性				100	12	#DIV/0!
3			3	1	4	5	IM102	1	1	实性	171.45	8.12	7.63	100	8	7.875
3			3	1	4	6	IM115	1	1	实性		4.99	4.77	100	5	4.88
3			3	1	4	7	IM122	1	1	实性	125.9	12.27	11.71	100	12	11.99
3			3	1	4	8	IM122	1	1	实性	164.38	8.12	7.97	100	8	8.045
3			3	1	4	9	IM135	1	1	实性	123.08	12.31	11.94	100	12	12.125
3			3	1	4	10	IM136	0	1	实性				100	10	#DIV/0!
3			3	1	4	11	IM143	0	1	实性				100	5	#DIV/0!
3			3	1	4	12	IM151	1	1	实性	169.14	8.02	7.67	100	8	7.845
3			1	1	5	1	IM55	1	1	实性	121.97	10.36	9.87	100	10	10.115
3			1	1	5	2	IM65	1	1	实性	114.01	10.19	9.97	100	10	10.08
3			1	1	5	3	IM87	1	1	实性		4.99	4.77	100	5	4.88
3			1	1	5	4	IM94	0	1	实性				100	12	#DIV/0!
3			1	1	5	5	IM102	0	1	实性				100	8	#DIV/0!
3			1	1	5	6	IM115	1	1	实性		4.99	4.77	100	5	4.88
3			1	1	5	7	IM121	1	1	实性	125.9	12.27	11.71	100	12	11.99
3			1	1	5	8	IM122	1	1	实性	164.38	8.12	7.97	100	8	8.045
3			1	1	5	9	IM134	1	1	实性	123.08	12.31	11.94	100	12	12.125
3			1	1	5	10	IM137	0	1	实性				100	10	#DIV/0!
3			1	1	5	11	IM143	0	1	实性				100	5	#DIV/0!
3			1	1	5	12	IM151	1	1	实性	169.14	8.02	7.67	100	8	7.845
3			2	1	5	1	IM56	1	1	实性	121.97	10.36	9.87	100	10	10.115
3			2	1	5	2	IM65	1	1	实性	132.88	10.05	9.53	100	10	9.79
3			2	1	5	3	IM88	1	1	实性		4.99	4.77	100	5	4.88
3			2	1	5	4	IM94	0	1	实性				100	12	#DIV/0!
3			2	1	5	5	IM102	0	1	实性				100	8	#DIV/0!
3			2	1	5	6	IM115	1	1	实性	116.8	5.24	5.05	100	5	5.145
3			2	1	5	7	IM122	1	1	实性	114.56	12.18	11.77	100	12	11.975
3			2	1	5	8	IM122	1	1	实性	144.61	8.01	7.6	100	8	7.805
3			2	1	5	9	IM135	1	1	实性	123.08	12.31	11.94	100	12	12.125
3			2	1	5	10	IM136	0	1	实性				100	10	#DIV/0!
3			2	1	5	11	IM143	0	1	实性				100	5	#DIV/0!
3			2	1	5	12	IM151	1	1	实性	169.14	8.02	7.67	100	8	7.845
3			3	1	5	1	IM56	1	1	实性	121.97	10.36	9.87	100	10	10.115
3			3	1	5	2	IM65	1	1	实性	114.01	10.19	9.97	100	10	10.08
3			3	1	5	3	IM88	1	1	实性	116.8	5.24	5.05	100	5	5.145
3			3	1	5	4	IM94	0	1	实性				100	12	#DIV/0!
3			3	1	5	5	IM102	1	1	实性	144.61	8.01	7.6	100	8	7.805
3			3	1	5	6	IM115	1	1	实性	168.13	5.05	4.7	100	5	4.875
3			3	1	5	7	IM122	1	1	实性	123.08	12.31	11.94	100	12	12.125
3			3	1	5	8	IM122	1	1	实性	169.14	8.02	7.67	100	8	7.845
3			3	1	5	9	IM135	1	1	实性	123.08	12.31	11.94	100	12	12.125
3			3	1	5	10	IM136	1	1	实性	121.97	10.36	9.87	100	10	10.115
3			3	1	5	11	IM143	0	1	实性				100	5	#DIV/0!
3			3	1	5	12	IM151	1	1	实性	167.17	8.04	7.73	100	8	7.885
3			4	1	5	1	IM56	1	1	实性	121.97	10.36	9.87	100	10	10.115
3			4	1	5	2	IM65	1	1	实性	114.01	10.19	9.97	100	10	10.08
3			4	1	5	3	IM88	1	1	实性		4.99	4.77	100	5	4.88
3			4	1	5	4	IM93	0	1	实性				100	12	#DIV/0!
3			4	1	5	5	IM102	0	1	实性				100	8	#DIV/0!
3			4	1	5	6	IM115	1	1	实性	168.13	5.05	4.7	100	5	4.875
3			4	1	5	7	IM122	1	1	实性	123.08	12.31	11.94	100	12	12.125
3			4	1	5	8	IM122	1	1	实性	167.17	8.04	7.73	100	8	7.885
3			4	1	5	9	IM135	1	1	实性	123.08	12.31	11.94	100	12	12.125
3			4	1	5	10	IM136	1	1	实性	121.97	10.36	9.87	100	10	10.115
3			4	1	5	11	IM143	0	1	实性				100	5	#DIV/0!
3			4	1	5	12	IM151	1	1	实性	169.14	8.02	7.67	100	8	7.845
